# Supplementary material for: Intravenously delivered mesenchymal stem cell-derived exosomes target M2-type macrophages in the injured spinal cord
Source: PLoS One. 2018 Jan 2;13(1):e0190358. doi: 10.1371/journal.pone.0190358 (PMC5749801; doi:10.1371/journal.pone.0190358)
Supplement: S1 Table — (XLSX) [file pone.0190358.s001.xlsx]

## Sheet: Sheet1
S1 Table. Particle (exosome) sizes measured with electron microscopy.
Size of particle (nm) measured at 100,000X
Image 41	Image 42	Image 43	Image 44	Image 45
67.2	63.8	78.8	72.7	62
44.8	44.9	61.2	55.3	83.7
93.8	65	25	49.4	41.1
57.6	51.2	81.5	72.3	40
62.2	63.3	71.6	60.5	45.3
55.4	49.7	64.3	61.4	45.6
74.4	52.6	61.5	68.8	45.4
70	73	50.6	77.8	73.6
53.7	83.3	55.4	84.1	63.4
52.3	57.5	48.2	53.6	61.5
56.8	59.6	42.5	57.1	61.7
59.7	60.5	71.5	42.4	60
68.3	54.4	55.8	52.4	69.2
75.4	61.1	41.6	63.7	34.6
59.2	70.9	55.3	75	59.9
66.2	55.3	56.5	68.1	73.4
65.1	53.8	43.4	62.8	64
73.7	57.7	42.4	50.4	29.9
92.8	90.2	49	61.8	47.9
57.3	47	61.3	74	76.7
61.8	62.6	37.7	101	65.7
57.8	44.4	61.8	74.6	60.8
62.6	75.4	70	66.7	54
81.5	58.2	54.8	70.2	73.2
74.4	72.4	64.4	77.1	65.4
75.7	43.1	59.7	38.1	83
52.6	57.5	43.8	94	81.5
63.2	61.5	79.7	49.4	32.1
89.1	54.4	71.4	65.9	75.6
52.6	71.8	51.3	34.5	70.8
36.1	73.8	38.8	58.5	50.2
41.1	56.7	71.5	69.1	49.9
72.7	41.8	51.7	60.2	67
65.6	63.9	49.6	49.3	65.6
80	38.8	63.3	63.6	56.6
71.9	52.3	61.8	53.9	60.8
51.7	63.3	49.8	56.2	46.2
71.5	45.9	52.4	67.8	62.7
86.9	47.6	58.5	71.6	47.9
64.1	65.6	46.8	60.1	40.7
77.5	64.4	62.3	78.2	58.5
36.2	41.8	43.1	62.1	70.2
76.8	69.7	55.2	61.1	73.4
47.5	55	64.2	68.2	60.1
67.2	66.9	55.9	72.8	57.5
67.7	46.2	65.5	51	79.4
66.8	61.7	48.7	56.8	72.7
73.1	89	55.4	49	35.2
51.7	76.5	62.3	52.5	82.6
68.4	57.7	45.8	45.9	71.2
71.6	35.9	32.9	46	73.8
75	75.2	54.6	64.2	50.3
67.8	60.9	66.8	77.8	49.4
61.7	57.9	50.7	54.1	65.3
61.5	44.4	70.1	64	64
66.2	54.4	65.9	61.2	55.4
78.6	48.6	39.2	45.4	67.5
76.9	74.4	39.6	66.7	59.3
71.6	43.7	54.1	27.4	65.6
48.1	46.3	67.2	48.1	39.7
73.7	49.8	46.5	51.3	52.3
72.5	43.6	38.4	64.3	60.3
35.9	50.7	36.6	44.5	47.2
57.1	66.7	69.8	68.3	48.4
79.8	54.5	64	65.4	56
93.2	50.7	79.1	71.3	48.7
58.4	47.1	51.5	73.2	66.5
60.7	61.3	37.9	54.1	37.6
68.1	54.4	46.8	36.8	55.3
46.3	53.9	60.8	56.7	50.1
63.4	59.5	73.6	48	47.2
49.7	65.6	56.9	54.2	68.6
47	61.2	51.5	67.6	61.9
78.7	59.9	57.1	82.1	52.6
56.2	78.4	42.9	56.9	58.5
75.2	72.3	59.4	62	29.1
75.5	64.4	43.8	53.3	73
91.2	66.7	56.2	74.3	43.5
77.3	57.2	59.2	68.9	66.6
58	44.8	65.9	67.3	60.1
64	62.6	75.4	44.7	58
57.9	46.6	81	31.7	64
83.6	45.6	46.3	49.4	82.6
41.3	66.2	51	65.9	80
73	48.1	49.4	65	71.3
71.1	46.6	60.6	60.5	71.6
61.8	20.6	38.7	39.5	52
42.3	32.9	30.4	43.4	56.8
58.4	43.4	48.1	71.7	43.9
39.3	34.8	34.5	75	49.7
51.6	57.5	53.6	59.3	45.5
	44.3	33.3	76	74.5
	49.1	42.7	48.3	48.7
	38	85.2	62.9	68.1
	44.1	45.7	65.3	66.2
	35.9	38.5	80.6	52.7
	37.9	75.4	58.9	42.6
	75.5	67.8	69.2	35.4
	42.3	79	38.9	29.2
	50.6	83.2	43.5
	57.5	41.8	36.1
	59.3	63.8	41.5
	52.2	48.7	61.1
	48.8	52.7	75.5
	64.5	64	95.5
	71.8	53.3	56.8
	69.6	75	87.4
	63.2	52.1
	64.9	57.3
	72.7	65.9
	47.2	52
	60.2	70.3
	51.1	90.5
	43.7	39.6
	48.3	63.2
	67.2	34.1
	66.1	65
	63.1
	50.3
	64.4
	75.4
	34.9
