# Supplementary material for: Intravenously delivered mesenchymal stem cell-derived exosomes target M2-type macrophages in the injured spinal cord
Source: PLoS One. 2018 Jan 2;13(1):e0190358. doi: 10.1371/journal.pone.0190358 (PMC5749801; doi:10.1371/journal.pone.0190358)
Supplement: S2 Table — (XLSX) [file pone.0190358.s002.xlsx]

## Sheet: Sheet1
S2 Table. MSC viability after DiR labeling
Cell sample	Average Trypan blue excluding cell counts
	(8 hemocytometer)
	Control-treated	DiR-labeled
1	36.375	43.25
2	50.25	53.375
3	15.5	15.75
4	26.75	28.375
