# Supplementary material for: Intravenously delivered mesenchymal stem cell-derived exosomes target M2-type macrophages in the injured spinal cord
Source: PLoS One. 2018 Jan 2;13(1):e0190358. doi: 10.1371/journal.pone.0190358 (PMC5749801; doi:10.1371/journal.pone.0190358)
Supplement: S3 Table — (XLSX) [file pone.0190358.s003.xlsx]

## Sheet: Sheet1
S3 Table. Distribution of "hotspots" within and outside of the spinal cord lesion.
Time post-infusion	3 hr		3 hr		24 hr		5 day
Animal-slide numbers	CB32-1	CB32-1	CB32-2	CB32-2	CB33-1	CB33-1	CB126-2
Location within section:	Lesion	Non-lesion	Lesion	Non-lesion	Lesion	Non-lesion	Lesion	Non-lesion
	2	0	5	0	2	0	20	0
	3	0	0	0	20	0	18	0
	1	0	1	0	6	0	16	1
	3	0	4	0	7	0	29	3
	5	0	1	1	4	0	42	0
	0	0	8	0	18	0	77	0
	0	0	11	0	7	0	27	0
	3	0	2	0	3	0	57	0
	1	0	3	0	2	0	36	0
	5	0	4	0	2	1	40	0
Total	23	0	39	1	71	1	362	4
