# Supplementary material for: Intravenously delivered mesenchymal stem cell-derived exosomes target M2-type macrophages in the injured spinal cord
Source: PLoS One. 2018 Jan 2;13(1):e0190358. doi: 10.1371/journal.pone.0190358 (PMC5749801; doi:10.1371/journal.pone.0190358)
Supplement: S4 Table — (XLSX) [file pone.0190358.s004.xlsx]

## Sheet: Sheet1
S4 Table. Cluster samples for NIS Elements analysis showing cluster lengths at 3 and 24 hr
3 hours after DiR-exosome infusion				24 hours after DiR-exosome infusion.
Cluster #	NIS Elements Image	Length of cluster		Cluster #	NIS Elements Image	Length of cluster
1	20x Exosomes DiR Rat #22 ISC rox42gCD4bDAPicDIR L 092.nd2	1.13		69	20x Exosomes DiR Rat #21 ISC gCD206rCD8bDAPIcDiR L 040.nd2	2.92
2	20x Exosomes DiR Rat #22 ISC rox42gCD4bDAPicDIR L 092.nd2	1.23		75	20x Exosomes DiR Rat #21 ISC gCD206rCD8bDAPIcDiR L 040.nd2	2.92
3	20x Exosomes DiR Rat #22 ISC rox42gCD4bDAPicDIR L 092.nd2	1.36		99	20x Exosomes DiR Rat #21 ISC gCD206rCD8bDAPIcDiR L 040.nd2	3.15
5	20x Exosomes DiR Rat #22 ISC rox42gCD4bDAPicDIR L 092.nd2	1.45		202	20x Exosomes DiR Rat #21 ISC gCD206rCD8bDAPIcDiR L 040.nd2	3.92
6	20x Exosomes DiR Rat #22 ISC rox42gCD4bDAPicDIR L 092.nd2	1.55		246	20x Exosomes DiR Rat #21 ISC gCD206rCD8bDAPIcDiR L 040.nd2	4.32
7	20x Exosomes DiR Rat #22 ISC rox42gCD4bDAPicDIR L 092.nd2	1.55		254	20x Exosomes DiR Rat #21 ISC gCD206rCD8bDAPIcDiR L 040.nd2	4.39
8	20x Exosomes DiR Rat #22 ISC rox42gCD4bDAPicDIR L 092.nd2	1.55		272	20x Exosomes DiR Rat #21 ISC gCD206rCD8bDAPIcDiR L 040.nd2	4.57
11	20x Exosomes DiR Rat #22 ISC rox42gCD4bDAPicDIR L 092.nd2	1.89		277	20x Exosomes DiR Rat #21 ISC gCD206rCD8bDAPIcDiR L 040.nd2	4.62
12	20x Exosomes DiR Rat #22 ISC rox42gCD4bDAPicDIR L 092.nd2	1.92		280	20x Exosomes DiR Rat #21 ISC gCD206rCD8bDAPIcDiR L 040.nd2	4.62
13	20x Exosomes DiR Rat #22 ISC rox42gCD4bDAPicDIR L 092.nd2	1.97		294	20x Exosomes DiR Rat #21 ISC gCD206rCD8bDAPIcDiR L 040.nd2	4.71
14	20x Exosomes DiR Rat #22 ISC rox42gCD4bDAPicDIR L 092.nd2	1.97		358	20x Exosomes DiR Rat #21 ISC gCD206rCD8bDAPIcDiR L 040.nd2	5.23
15	20x Exosomes DiR Rat #22 ISC rox42gCD4bDAPicDIR L 092.nd2	2.06		363	20x Exosomes DiR Rat #21 ISC gCD206rCD8bDAPIcDiR L 040.nd2	5.26
20	20x Exosomes DiR Rat #22 ISC rox42gCD4bDAPicDIR L 092.nd2	2.15		377	20x Exosomes DiR Rat #21 ISC gCD206rCD8bDAPIcDiR L 040.nd2	5.39
22	20x Exosomes DiR Rat #22 ISC rox42gCD4bDAPicDIR L 092.nd2	2.16		446	20x Exosomes DiR Rat #21 ISC gCD206rCD8bDAPIcDiR L 040.nd2	5.96
23	20x Exosomes DiR Rat #22 ISC rox42gCD4bDAPicDIR L 092.nd2	2.2		552	20x Exosomes DiR Rat #21 ISC gCD206rCD8bDAPIcDiR L 040.nd2	7.31
24	20x Exosomes DiR Rat #22 ISC rox42gCD4bDAPicDIR L 092.nd2	2.2		568	20x Exosomes DiR Rat #21 ISC gCD206rCD8bDAPIcDiR L 040.nd2	7.49
26	20x Exosomes DiR Rat #22 ISC rox42gCD4bDAPicDIR L 092.nd2	2.26		637	20x Exosomes DiR Rat #21 ISC gCD206rCD8bDAPIcDiR L 040.nd2	8.9
27	20x Exosomes DiR Rat #22 ISC rox42gCD4bDAPicDIR L 092.nd2	2.27		749	20x Exosomes DiR Rat #21 ISC gCD206rCD8bDAPIcDiR L 040.nd2	12.82
28	20x Exosomes DiR Rat #22 ISC rox42gCD4bDAPicDIR L 092.nd2	2.29		10	20x Exosomes DiR Rat #21 ISC gCD206rCD8bDAPIcDiR L 041.nd2	1.88
30	20x Exosomes DiR Rat #22 ISC rox42gCD4bDAPicDIR L 092.nd2	2.35		61	20x Exosomes DiR Rat #21 ISC gCD206rCD8bDAPIcDiR L 041.nd2	2.78
31	20x Exosomes DiR Rat #22 ISC rox42gCD4bDAPicDIR L 092.nd2	2.37		62	20x Exosomes DiR Rat #21 ISC gCD206rCD8bDAPIcDiR L 041.nd2	2.8
32	20x Exosomes DiR Rat #22 ISC rox42gCD4bDAPicDIR L 092.nd2	2.38		65	20x Exosomes DiR Rat #21 ISC gCD206rCD8bDAPIcDiR L 041.nd2	2.85
38	20x Exosomes DiR Rat #22 ISC rox42gCD4bDAPicDIR L 092.nd2	2.46		92	20x Exosomes DiR Rat #21 ISC gCD206rCD8bDAPIcDiR L 041.nd2	3.09
42	20x Exosomes DiR Rat #22 ISC rox42gCD4bDAPicDIR L 092.nd2	2.58		115	20x Exosomes DiR Rat #21 ISC gCD206rCD8bDAPIcDiR L 041.nd2	3.33
47	20x Exosomes DiR Rat #22 ISC rox42gCD4bDAPicDIR L 092.nd2	2.63		171	20x Exosomes DiR Rat #21 ISC gCD206rCD8bDAPIcDiR L 041.nd2	3.72
53	20x Exosomes DiR Rat #22 ISC rox42gCD4bDAPicDIR L 092.nd2	2.77		230	20x Exosomes DiR Rat #21 ISC gCD206rCD8bDAPIcDiR L 041.nd2	4.2
60	20x Exosomes DiR Rat #22 ISC rox42gCD4bDAPicDIR L 092.nd2	2.78		390	20x Exosomes DiR Rat #21 ISC gCD206rCD8bDAPIcDiR L 041.nd2	5.5
63	20x Exosomes DiR Rat #22 ISC rox42gCD4bDAPicDIR L 092.nd2	2.81		501	20x Exosomes DiR Rat #21 ISC gCD206rCD8bDAPIcDiR L 041.nd2	6.52
64	20x Exosomes DiR Rat #22 ISC rox42gCD4bDAPicDIR L 092.nd2	2.83		667	20x Exosomes DiR Rat #21 ISC gCD206rCD8bDAPIcDiR L 041.nd2	9.6
66	20x Exosomes DiR Rat #22 ISC rox42gCD4bDAPicDIR L 092.nd2	2.87		726	20x Exosomes DiR Rat #21 ISC gCD206rCD8bDAPIcDiR L 041.nd2	11.6
67	20x Exosomes DiR Rat #22 ISC rox42gCD4bDAPicDIR L 092.nd2	2.87		745	20x Exosomes DiR Rat #21 ISC gCD206rCD8bDAPIcDiR L 041.nd2	12.72
68	20x Exosomes DiR Rat #22 ISC rox42gCD4bDAPicDIR L 092.nd2	2.87		768	20x Exosomes DiR Rat #21 ISC gCD206rCD8bDAPIcDiR L 041.nd2	14.45
85	20x Exosomes DiR Rat #22 ISC rox42gCD4bDAPicDIR L 092.nd2	3		34	20x Exosomes DiR Rat #21 ISC gCD206rCD8bDAPIcDiR L 042.nd2	2.41
101	20x Exosomes DiR Rat #22 ISC rox42gCD4bDAPicDIR L 092.nd2	3.15		36	20x Exosomes DiR Rat #21 ISC gCD206rCD8bDAPIcDiR L 042.nd2	2.41
103	20x Exosomes DiR Rat #22 ISC rox42gCD4bDAPicDIR L 092.nd2	3.21		39	20x Exosomes DiR Rat #21 ISC gCD206rCD8bDAPIcDiR L 042.nd2	2.48
133	20x Exosomes DiR Rat #22 ISC rox42gCD4bDAPicDIR L 092.nd2	3.41		48	20x Exosomes DiR Rat #21 ISC gCD206rCD8bDAPIcDiR L 042.nd2	2.65
166	20x Exosomes DiR Rat #22 ISC rox42gCD4bDAPicDIR L 092.nd2	3.71		50	20x Exosomes DiR Rat #21 ISC gCD206rCD8bDAPIcDiR L 042.nd2	2.65
167	20x Exosomes DiR Rat #22 ISC rox42gCD4bDAPicDIR L 092.nd2	3.71		51	20x Exosomes DiR Rat #21 ISC gCD206rCD8bDAPIcDiR L 042.nd2	2.65
177	20x Exosomes DiR Rat #22 ISC rox42gCD4bDAPicDIR L 092.nd2	3.74		76	20x Exosomes DiR Rat #21 ISC gCD206rCD8bDAPIcDiR L 042.nd2	2.92
178	20x Exosomes DiR Rat #22 ISC rox42gCD4bDAPicDIR L 092.nd2	3.79		79	20x Exosomes DiR Rat #21 ISC gCD206rCD8bDAPIcDiR L 042.nd2	2.98
189	20x Exosomes DiR Rat #22 ISC rox42gCD4bDAPicDIR L 092.nd2	3.82		93	20x Exosomes DiR Rat #21 ISC gCD206rCD8bDAPIcDiR L 042.nd2	3.15
190	20x Exosomes DiR Rat #22 ISC rox42gCD4bDAPicDIR L 092.nd2	3.85		96	20x Exosomes DiR Rat #21 ISC gCD206rCD8bDAPIcDiR L 042.nd2	3.15
191	20x Exosomes DiR Rat #22 ISC rox42gCD4bDAPicDIR L 092.nd2	3.85		100	20x Exosomes DiR Rat #21 ISC gCD206rCD8bDAPIcDiR L 042.nd2	3.15
192	20x Exosomes DiR Rat #22 ISC rox42gCD4bDAPicDIR L 092.nd2	3.85		107	20x Exosomes DiR Rat #21 ISC gCD206rCD8bDAPIcDiR L 042.nd2	3.23
207	20x Exosomes DiR Rat #22 ISC rox42gCD4bDAPicDIR L 092.nd2	3.94		108	20x Exosomes DiR Rat #21 ISC gCD206rCD8bDAPIcDiR L 042.nd2	3.23
209	20x Exosomes DiR Rat #22 ISC rox42gCD4bDAPicDIR L 092.nd2	4.02		117	20x Exosomes DiR Rat #21 ISC gCD206rCD8bDAPIcDiR L 042.nd2	3.33
210	20x Exosomes DiR Rat #22 ISC rox42gCD4bDAPicDIR L 092.nd2	4.05		126	20x Exosomes DiR Rat #21 ISC gCD206rCD8bDAPIcDiR L 042.nd2	3.33
218	20x Exosomes DiR Rat #22 ISC rox42gCD4bDAPicDIR L 092.nd2	4.08		146	20x Exosomes DiR Rat #21 ISC gCD206rCD8bDAPIcDiR L 042.nd2	3.56
268	20x Exosomes DiR Rat #22 ISC rox42gCD4bDAPicDIR L 092.nd2	4.49		160	20x Exosomes DiR Rat #21 ISC gCD206rCD8bDAPIcDiR L 042.nd2	3.7
276	20x Exosomes DiR Rat #22 ISC rox42gCD4bDAPicDIR L 092.nd2	4.59		219	20x Exosomes DiR Rat #21 ISC gCD206rCD8bDAPIcDiR L 042.nd2	4.09
292	20x Exosomes DiR Rat #22 ISC rox42gCD4bDAPicDIR L 092.nd2	4.69		221	20x Exosomes DiR Rat #21 ISC gCD206rCD8bDAPIcDiR L 042.nd2	4.13
310	20x Exosomes DiR Rat #22 ISC rox42gCD4bDAPicDIR L 092.nd2	4.79		223	20x Exosomes DiR Rat #21 ISC gCD206rCD8bDAPIcDiR L 042.nd2	4.13
328	20x Exosomes DiR Rat #22 ISC rox42gCD4bDAPicDIR L 092.nd2	4.98		225	20x Exosomes DiR Rat #21 ISC gCD206rCD8bDAPIcDiR L 042.nd2	4.13
367	20x Exosomes DiR Rat #22 ISC rox42gCD4bDAPicDIR L 092.nd2	5.27		229	20x Exosomes DiR Rat #21 ISC gCD206rCD8bDAPIcDiR L 042.nd2	4.15
423	20x Exosomes DiR Rat #22 ISC rox42gCD4bDAPicDIR L 092.nd2	5.85		236	20x Exosomes DiR Rat #21 ISC gCD206rCD8bDAPIcDiR L 042.nd2	4.26
430	20x Exosomes DiR Rat #22 ISC rox42gCD4bDAPicDIR L 092.nd2	5.91		241	20x Exosomes DiR Rat #21 ISC gCD206rCD8bDAPIcDiR L 042.nd2	4.32
441	20x Exosomes DiR Rat #22 ISC rox42gCD4bDAPicDIR L 092.nd2	5.94		256	20x Exosomes DiR Rat #21 ISC gCD206rCD8bDAPIcDiR L 042.nd2	4.39
454	20x Exosomes DiR Rat #22 ISC rox42gCD4bDAPicDIR L 092.nd2	6.02		259	20x Exosomes DiR Rat #21 ISC gCD206rCD8bDAPIcDiR L 042.nd2	4.45
455	20x Exosomes DiR Rat #22 ISC rox42gCD4bDAPicDIR L 092.nd2	6.07		262	20x Exosomes DiR Rat #21 ISC gCD206rCD8bDAPIcDiR L 042.nd2	4.45
464	20x Exosomes DiR Rat #22 ISC rox42gCD4bDAPicDIR L 092.nd2	6.11		269	20x Exosomes DiR Rat #21 ISC gCD206rCD8bDAPIcDiR L 042.nd2	4.55
478	20x Exosomes DiR Rat #22 ISC rox42gCD4bDAPicDIR L 092.nd2	6.21		281	20x Exosomes DiR Rat #21 ISC gCD206rCD8bDAPIcDiR L 042.nd2	4.62
519	20x Exosomes DiR Rat #22 ISC rox42gCD4bDAPicDIR L 092.nd2	6.75		286	20x Exosomes DiR Rat #21 ISC gCD206rCD8bDAPIcDiR L 042.nd2	4.62
545	20x Exosomes DiR Rat #22 ISC rox42gCD4bDAPicDIR L 092.nd2	7.17		295	20x Exosomes DiR Rat #21 ISC gCD206rCD8bDAPIcDiR L 042.nd2	4.71
551	20x Exosomes DiR Rat #22 ISC rox42gCD4bDAPicDIR L 092.nd2	7.3		314	20x Exosomes DiR Rat #21 ISC gCD206rCD8bDAPIcDiR L 042.nd2	4.82
562	20x Exosomes DiR Rat #22 ISC rox42gCD4bDAPicDIR L 092.nd2	7.4		320	20x Exosomes DiR Rat #21 ISC gCD206rCD8bDAPIcDiR L 042.nd2	4.88
585	20x Exosomes DiR Rat #22 ISC rox42gCD4bDAPicDIR L 092.nd2	7.84		327	20x Exosomes DiR Rat #21 ISC gCD206rCD8bDAPIcDiR L 042.nd2	4.98
608	20x Exosomes DiR Rat #22 ISC rox42gCD4bDAPicDIR L 092.nd2	8.33		378	20x Exosomes DiR Rat #21 ISC gCD206rCD8bDAPIcDiR L 042.nd2	5.39
647	20x Exosomes DiR Rat #22 ISC rox42gCD4bDAPicDIR L 092.nd2	9.17		400	20x Exosomes DiR Rat #21 ISC gCD206rCD8bDAPIcDiR L 042.nd2	5.62
653	20x Exosomes DiR Rat #22 ISC rox42gCD4bDAPicDIR L 092.nd2	9.24		401	20x Exosomes DiR Rat #21 ISC gCD206rCD8bDAPIcDiR L 042.nd2	5.62
658	20x Exosomes DiR Rat #22 ISC rox42gCD4bDAPicDIR L 092.nd2	9.38		414	20x Exosomes DiR Rat #21 ISC gCD206rCD8bDAPIcDiR L 042.nd2	5.79
671	20x Exosomes DiR Rat #22 ISC rox42gCD4bDAPicDIR L 092.nd2	9.65		415	20x Exosomes DiR Rat #21 ISC gCD206rCD8bDAPIcDiR L 042.nd2	5.79
681	20x Exosomes DiR Rat #22 ISC rox42gCD4bDAPicDIR L 092.nd2	9.98		425	20x Exosomes DiR Rat #21 ISC gCD206rCD8bDAPIcDiR L 042.nd2	5.87
682	20x Exosomes DiR Rat #22 ISC rox42gCD4bDAPicDIR L 092.nd2	9.98		431	20x Exosomes DiR Rat #21 ISC gCD206rCD8bDAPIcDiR L 042.nd2	5.92
688	20x Exosomes DiR Rat #22 ISC rox42gCD4bDAPicDIR L 092.nd2	10.1		436	20x Exosomes DiR Rat #21 ISC gCD206rCD8bDAPIcDiR L 042.nd2	5.92
744	20x Exosomes DiR Rat #22 ISC rox42gCD4bDAPicDIR L 092.nd2	12.66		468	20x Exosomes DiR Rat #21 ISC gCD206rCD8bDAPIcDiR L 042.nd2	6.14
17	20x Exosomes DiR Rat #22 ISC rox42gCD4bDAPicDIR L 093.nd2	2.07		470	20x Exosomes DiR Rat #21 ISC gCD206rCD8bDAPIcDiR L 042.nd2	6.2
18	20x Exosomes DiR Rat #22 ISC rox42gCD4bDAPicDIR L 093.nd2	2.07		502	20x Exosomes DiR Rat #21 ISC gCD206rCD8bDAPIcDiR L 042.nd2	6.54
25	20x Exosomes DiR Rat #22 ISC rox42gCD4bDAPicDIR L 093.nd2	2.23		540	20x Exosomes DiR Rat #21 ISC gCD206rCD8bDAPIcDiR L 042.nd2	7.08
37	20x Exosomes DiR Rat #22 ISC rox42gCD4bDAPicDIR L 093.nd2	2.41		541	20x Exosomes DiR Rat #21 ISC gCD206rCD8bDAPIcDiR L 042.nd2	7.11
41	20x Exosomes DiR Rat #22 ISC rox42gCD4bDAPicDIR L 093.nd2	2.51		564	20x Exosomes DiR Rat #21 ISC gCD206rCD8bDAPIcDiR L 042.nd2	7.45
58	20x Exosomes DiR Rat #22 ISC rox42gCD4bDAPicDIR L 093.nd2	2.77		572	20x Exosomes DiR Rat #21 ISC gCD206rCD8bDAPIcDiR L 042.nd2	7.59
59	20x Exosomes DiR Rat #22 ISC rox42gCD4bDAPicDIR L 093.nd2	2.77		580	20x Exosomes DiR Rat #21 ISC gCD206rCD8bDAPIcDiR L 042.nd2	7.77
70	20x Exosomes DiR Rat #22 ISC rox42gCD4bDAPicDIR L 093.nd2	2.92		589	20x Exosomes DiR Rat #21 ISC gCD206rCD8bDAPIcDiR L 042.nd2	7.9
71	20x Exosomes DiR Rat #22 ISC rox42gCD4bDAPicDIR L 093.nd2	2.92		645	20x Exosomes DiR Rat #21 ISC gCD206rCD8bDAPIcDiR L 042.nd2	9.07
77	20x Exosomes DiR Rat #22 ISC rox42gCD4bDAPicDIR L 093.nd2	2.92		691	20x Exosomes DiR Rat #21 ISC gCD206rCD8bDAPIcDiR L 042.nd2	10.27
78	20x Exosomes DiR Rat #22 ISC rox42gCD4bDAPicDIR L 093.nd2	2.92		702	20x Exosomes DiR Rat #21 ISC gCD206rCD8bDAPIcDiR L 042.nd2	10.6
83	20x Exosomes DiR Rat #22 ISC rox42gCD4bDAPicDIR L 093.nd2	2.98		707	20x Exosomes DiR Rat #21 ISC gCD206rCD8bDAPIcDiR L 042.nd2	10.72
86	20x Exosomes DiR Rat #22 ISC rox42gCD4bDAPicDIR L 093.nd2	3.01		758	20x Exosomes DiR Rat #21 ISC gCD206rCD8bDAPIcDiR L 042.nd2	13.23
94	20x Exosomes DiR Rat #22 ISC rox42gCD4bDAPicDIR L 093.nd2	3.15		4	20x Exosomes DiR Rat #21 ISC gCD206rCD8bDAPIcDiR L 043.nd2	1.44
95	20x Exosomes DiR Rat #22 ISC rox42gCD4bDAPicDIR L 093.nd2	3.15		9	20x Exosomes DiR Rat #21 ISC gCD206rCD8bDAPIcDiR L 043.nd2	1.75
104	20x Exosomes DiR Rat #22 ISC rox42gCD4bDAPicDIR L 093.nd2	3.23		21	20x Exosomes DiR Rat #21 ISC gCD206rCD8bDAPIcDiR L 043.nd2	2.15
110	20x Exosomes DiR Rat #22 ISC rox42gCD4bDAPicDIR L 093.nd2	3.23		43	20x Exosomes DiR Rat #21 ISC gCD206rCD8bDAPIcDiR L 043.nd2	2.6
111	20x Exosomes DiR Rat #22 ISC rox42gCD4bDAPicDIR L 093.nd2	3.23		52	20x Exosomes DiR Rat #21 ISC gCD206rCD8bDAPIcDiR L 043.nd2	2.69
114	20x Exosomes DiR Rat #22 ISC rox42gCD4bDAPicDIR L 093.nd2	3.31		91	20x Exosomes DiR Rat #21 ISC gCD206rCD8bDAPIcDiR L 043.nd2	3.08
120	20x Exosomes DiR Rat #22 ISC rox42gCD4bDAPicDIR L 093.nd2	3.33		113	20x Exosomes DiR Rat #21 ISC gCD206rCD8bDAPIcDiR L 043.nd2	3.27
122	20x Exosomes DiR Rat #22 ISC rox42gCD4bDAPicDIR L 093.nd2	3.33		157	20x Exosomes DiR Rat #21 ISC gCD206rCD8bDAPIcDiR L 043.nd2	3.6
125	20x Exosomes DiR Rat #22 ISC rox42gCD4bDAPicDIR L 093.nd2	3.33		193	20x Exosomes DiR Rat #21 ISC gCD206rCD8bDAPIcDiR L 043.nd2	3.88
129	20x Exosomes DiR Rat #22 ISC rox42gCD4bDAPicDIR L 093.nd2	3.41		206	20x Exosomes DiR Rat #21 ISC gCD206rCD8bDAPIcDiR L 043.nd2	3.93
132	20x Exosomes DiR Rat #22 ISC rox42gCD4bDAPicDIR L 093.nd2	3.41		208	20x Exosomes DiR Rat #21 ISC gCD206rCD8bDAPIcDiR L 043.nd2	3.97
139	20x Exosomes DiR Rat #22 ISC rox42gCD4bDAPicDIR L 093.nd2	3.51		220	20x Exosomes DiR Rat #21 ISC gCD206rCD8bDAPIcDiR L 043.nd2	4.1
140	20x Exosomes DiR Rat #22 ISC rox42gCD4bDAPicDIR L 093.nd2	3.53		249	20x Exosomes DiR Rat #21 ISC gCD206rCD8bDAPIcDiR L 043.nd2	4.33
142	20x Exosomes DiR Rat #22 ISC rox42gCD4bDAPicDIR L 093.nd2	3.56		251	20x Exosomes DiR Rat #21 ISC gCD206rCD8bDAPIcDiR L 043.nd2	4.38
143	20x Exosomes DiR Rat #22 ISC rox42gCD4bDAPicDIR L 093.nd2	3.56		321	20x Exosomes DiR Rat #21 ISC gCD206rCD8bDAPIcDiR L 043.nd2	4.91
147	20x Exosomes DiR Rat #22 ISC rox42gCD4bDAPicDIR L 093.nd2	3.56		338	20x Exosomes DiR Rat #21 ISC gCD206rCD8bDAPIcDiR L 043.nd2	5.01
148	20x Exosomes DiR Rat #22 ISC rox42gCD4bDAPicDIR L 093.nd2	3.56		373	20x Exosomes DiR Rat #21 ISC gCD206rCD8bDAPIcDiR L 043.nd2	5.36
151	20x Exosomes DiR Rat #22 ISC rox42gCD4bDAPicDIR L 093.nd2	3.56		405	20x Exosomes DiR Rat #21 ISC gCD206rCD8bDAPIcDiR L 043.nd2	5.72
154	20x Exosomes DiR Rat #22 ISC rox42gCD4bDAPicDIR L 093.nd2	3.56		509	20x Exosomes DiR Rat #21 ISC gCD206rCD8bDAPIcDiR L 043.nd2	6.61
164	20x Exosomes DiR Rat #22 ISC rox42gCD4bDAPicDIR L 093.nd2	3.7		522	20x Exosomes DiR Rat #21 ISC gCD206rCD8bDAPIcDiR L 043.nd2	6.79
165	20x Exosomes DiR Rat #22 ISC rox42gCD4bDAPicDIR L 093.nd2	3.7		19	20x Exosomes DiR Rat #21 ISC gGFAPbDAPimDIR L 113.nd2	2.08
175	20x Exosomes DiR Rat #22 ISC rox42gCD4bDAPicDIR L 093.nd2	3.74		128	20x Exosomes DiR Rat #21 ISC gGFAPbDAPimDIR L 113.nd2	3.39
176	20x Exosomes DiR Rat #22 ISC rox42gCD4bDAPicDIR L 093.nd2	3.74		135	20x Exosomes DiR Rat #21 ISC gGFAPbDAPimDIR L 113.nd2	3.5
179	20x Exosomes DiR Rat #22 ISC rox42gCD4bDAPicDIR L 093.nd2	3.81		337	20x Exosomes DiR Rat #21 ISC gGFAPbDAPimDIR L 113.nd2	5
180	20x Exosomes DiR Rat #22 ISC rox42gCD4bDAPicDIR L 093.nd2	3.81		556	20x Exosomes DiR Rat #21 ISC gGFAPbDAPimDIR L 113.nd2	7.36
181	20x Exosomes DiR Rat #22 ISC rox42gCD4bDAPicDIR L 093.nd2	3.81		35	20x Exosomes DiR Rat #21 ISC gGFAPbDAPimDIR L 114.nd2	2.41
187	20x Exosomes DiR Rat #22 ISC rox42gCD4bDAPicDIR L 093.nd2	3.81		44	20x Exosomes DiR Rat #21 ISC gGFAPbDAPimDIR L 114.nd2	2.61
188	20x Exosomes DiR Rat #22 ISC rox42gCD4bDAPicDIR L 093.nd2	3.81		49	20x Exosomes DiR Rat #21 ISC gGFAPbDAPimDIR L 114.nd2	2.65
195	20x Exosomes DiR Rat #22 ISC rox42gCD4bDAPicDIR L 093.nd2	3.9		54	20x Exosomes DiR Rat #21 ISC gGFAPbDAPimDIR L 114.nd2	2.77
197	20x Exosomes DiR Rat #22 ISC rox42gCD4bDAPicDIR L 093.nd2	3.9		55	20x Exosomes DiR Rat #21 ISC gGFAPbDAPimDIR L 114.nd2	2.77
201	20x Exosomes DiR Rat #22 ISC rox42gCD4bDAPicDIR L 093.nd2	3.9		72	20x Exosomes DiR Rat #21 ISC gGFAPbDAPimDIR L 114.nd2	2.92
205	20x Exosomes DiR Rat #22 ISC rox42gCD4bDAPicDIR L 093.nd2	3.92		74	20x Exosomes DiR Rat #21 ISC gGFAPbDAPimDIR L 114.nd2	2.92
212	20x Exosomes DiR Rat #22 ISC rox42gCD4bDAPicDIR L 093.nd2	4.07		80	20x Exosomes DiR Rat #21 ISC gGFAPbDAPimDIR L 114.nd2	2.98
216	20x Exosomes DiR Rat #22 ISC rox42gCD4bDAPicDIR L 093.nd2	4.07		81	20x Exosomes DiR Rat #21 ISC gGFAPbDAPimDIR L 114.nd2	2.98
217	20x Exosomes DiR Rat #22 ISC rox42gCD4bDAPicDIR L 093.nd2	4.07		82	20x Exosomes DiR Rat #21 ISC gGFAPbDAPimDIR L 114.nd2	2.98
232	20x Exosomes DiR Rat #22 ISC rox42gCD4bDAPicDIR L 093.nd2	4.22		84	20x Exosomes DiR Rat #21 ISC gGFAPbDAPimDIR L 114.nd2	2.98
239	20x Exosomes DiR Rat #22 ISC rox42gCD4bDAPicDIR L 093.nd2	4.26		87	20x Exosomes DiR Rat #21 ISC gGFAPbDAPimDIR L 114.nd2	3.01
242	20x Exosomes DiR Rat #22 ISC rox42gCD4bDAPicDIR L 093.nd2	4.32		97	20x Exosomes DiR Rat #21 ISC gGFAPbDAPimDIR L 114.nd2	3.15
253	20x Exosomes DiR Rat #22 ISC rox42gCD4bDAPicDIR L 093.nd2	4.39		106	20x Exosomes DiR Rat #21 ISC gGFAPbDAPimDIR L 114.nd2	3.23
258	20x Exosomes DiR Rat #22 ISC rox42gCD4bDAPicDIR L 093.nd2	4.39		116	20x Exosomes DiR Rat #21 ISC gGFAPbDAPimDIR L 114.nd2	3.33
263	20x Exosomes DiR Rat #22 ISC rox42gCD4bDAPicDIR L 093.nd2	4.45		119	20x Exosomes DiR Rat #21 ISC gGFAPbDAPimDIR L 114.nd2	3.33
266	20x Exosomes DiR Rat #22 ISC rox42gCD4bDAPicDIR L 093.nd2	4.47		121	20x Exosomes DiR Rat #21 ISC gGFAPbDAPimDIR L 114.nd2	3.33
270	20x Exosomes DiR Rat #22 ISC rox42gCD4bDAPicDIR L 093.nd2	4.57		127	20x Exosomes DiR Rat #21 ISC gGFAPbDAPimDIR L 114.nd2	3.33
271	20x Exosomes DiR Rat #22 ISC rox42gCD4bDAPicDIR L 093.nd2	4.57		130	20x Exosomes DiR Rat #21 ISC gGFAPbDAPimDIR L 114.nd2	3.41
283	20x Exosomes DiR Rat #22 ISC rox42gCD4bDAPicDIR L 093.nd2	4.62		131	20x Exosomes DiR Rat #21 ISC gGFAPbDAPimDIR L 114.nd2	3.41
284	20x Exosomes DiR Rat #22 ISC rox42gCD4bDAPicDIR L 093.nd2	4.62		136	20x Exosomes DiR Rat #21 ISC gGFAPbDAPimDIR L 114.nd2	3.51
297	20x Exosomes DiR Rat #22 ISC rox42gCD4bDAPicDIR L 093.nd2	4.71		141	20x Exosomes DiR Rat #21 ISC gGFAPbDAPimDIR L 114.nd2	3.53
302	20x Exosomes DiR Rat #22 ISC rox42gCD4bDAPicDIR L 093.nd2	4.71		152	20x Exosomes DiR Rat #21 ISC gGFAPbDAPimDIR L 114.nd2	3.56
303	20x Exosomes DiR Rat #22 ISC rox42gCD4bDAPicDIR L 093.nd2	4.71		155	20x Exosomes DiR Rat #21 ISC gGFAPbDAPimDIR L 114.nd2	3.56
312	20x Exosomes DiR Rat #22 ISC rox42gCD4bDAPicDIR L 093.nd2	4.82		162	20x Exosomes DiR Rat #21 ISC gGFAPbDAPimDIR L 114.nd2	3.7
316	20x Exosomes DiR Rat #22 ISC rox42gCD4bDAPicDIR L 093.nd2	4.84		163	20x Exosomes DiR Rat #21 ISC gGFAPbDAPimDIR L 114.nd2	3.7
317	20x Exosomes DiR Rat #22 ISC rox42gCD4bDAPicDIR L 093.nd2	4.84		168	20x Exosomes DiR Rat #21 ISC gGFAPbDAPimDIR L 114.nd2	3.72
318	20x Exosomes DiR Rat #22 ISC rox42gCD4bDAPicDIR L 093.nd2	4.84		169	20x Exosomes DiR Rat #21 ISC gGFAPbDAPimDIR L 114.nd2	3.72
324	20x Exosomes DiR Rat #22 ISC rox42gCD4bDAPicDIR L 093.nd2	4.96		174	20x Exosomes DiR Rat #21 ISC gGFAPbDAPimDIR L 114.nd2	3.74
325	20x Exosomes DiR Rat #22 ISC rox42gCD4bDAPicDIR L 093.nd2	4.98		186	20x Exosomes DiR Rat #21 ISC gGFAPbDAPimDIR L 114.nd2	3.81
332	20x Exosomes DiR Rat #22 ISC rox42gCD4bDAPicDIR L 093.nd2	4.99		199	20x Exosomes DiR Rat #21 ISC gGFAPbDAPimDIR L 114.nd2	3.9
336	20x Exosomes DiR Rat #22 ISC rox42gCD4bDAPicDIR L 093.nd2	4.99		213	20x Exosomes DiR Rat #21 ISC gGFAPbDAPimDIR L 114.nd2	4.07
346	20x Exosomes DiR Rat #22 ISC rox42gCD4bDAPicDIR L 093.nd2	5.05		215	20x Exosomes DiR Rat #21 ISC gGFAPbDAPimDIR L 114.nd2	4.07
349	20x Exosomes DiR Rat #22 ISC rox42gCD4bDAPicDIR L 093.nd2	5.05		228	20x Exosomes DiR Rat #21 ISC gGFAPbDAPimDIR L 114.nd2	4.15
356	20x Exosomes DiR Rat #22 ISC rox42gCD4bDAPicDIR L 093.nd2	5.18		235	20x Exosomes DiR Rat #21 ISC gGFAPbDAPimDIR L 114.nd2	4.26
369	20x Exosomes DiR Rat #22 ISC rox42gCD4bDAPicDIR L 093.nd2	5.29		237	20x Exosomes DiR Rat #21 ISC gGFAPbDAPimDIR L 114.nd2	4.26
371	20x Exosomes DiR Rat #22 ISC rox42gCD4bDAPicDIR L 093.nd2	5.29		244	20x Exosomes DiR Rat #21 ISC gGFAPbDAPimDIR L 114.nd2	4.32
383	20x Exosomes DiR Rat #22 ISC rox42gCD4bDAPicDIR L 093.nd2	5.39		245	20x Exosomes DiR Rat #21 ISC gGFAPbDAPimDIR L 114.nd2	4.32
416	20x Exosomes DiR Rat #22 ISC rox42gCD4bDAPicDIR L 093.nd2	5.8		261	20x Exosomes DiR Rat #21 ISC gGFAPbDAPimDIR L 114.nd2	4.45
424	20x Exosomes DiR Rat #22 ISC rox42gCD4bDAPicDIR L 093.nd2	5.87		264	20x Exosomes DiR Rat #21 ISC gGFAPbDAPimDIR L 114.nd2	4.47
435	20x Exosomes DiR Rat #22 ISC rox42gCD4bDAPicDIR L 093.nd2	5.92		265	20x Exosomes DiR Rat #21 ISC gGFAPbDAPimDIR L 114.nd2	4.47
439	20x Exosomes DiR Rat #22 ISC rox42gCD4bDAPicDIR L 093.nd2	5.92		275	20x Exosomes DiR Rat #21 ISC gGFAPbDAPimDIR L 114.nd2	4.57
449	20x Exosomes DiR Rat #22 ISC rox42gCD4bDAPicDIR L 093.nd2	5.96		285	20x Exosomes DiR Rat #21 ISC gGFAPbDAPimDIR L 114.nd2	4.62
451	20x Exosomes DiR Rat #22 ISC rox42gCD4bDAPicDIR L 093.nd2	6.02		288	20x Exosomes DiR Rat #21 ISC gGFAPbDAPimDIR L 114.nd2	4.62
476	20x Exosomes DiR Rat #22 ISC rox42gCD4bDAPicDIR L 093.nd2	6.2		296	20x Exosomes DiR Rat #21 ISC gGFAPbDAPimDIR L 114.nd2	4.71
477	20x Exosomes DiR Rat #22 ISC rox42gCD4bDAPicDIR L 093.nd2	6.2		300	20x Exosomes DiR Rat #21 ISC gGFAPbDAPimDIR L 114.nd2	4.71
490	20x Exosomes DiR Rat #22 ISC rox42gCD4bDAPicDIR L 093.nd2	6.46		306	20x Exosomes DiR Rat #21 ISC gGFAPbDAPimDIR L 114.nd2	4.71
491	20x Exosomes DiR Rat #22 ISC rox42gCD4bDAPicDIR L 093.nd2	6.46		313	20x Exosomes DiR Rat #21 ISC gGFAPbDAPimDIR L 114.nd2	4.82
493	20x Exosomes DiR Rat #22 ISC rox42gCD4bDAPicDIR L 093.nd2	6.46		322	20x Exosomes DiR Rat #21 ISC gGFAPbDAPimDIR L 114.nd2	4.96
494	20x Exosomes DiR Rat #22 ISC rox42gCD4bDAPicDIR L 093.nd2	6.46		331	20x Exosomes DiR Rat #21 ISC gGFAPbDAPimDIR L 114.nd2	4.99
495	20x Exosomes DiR Rat #22 ISC rox42gCD4bDAPicDIR L 093.nd2	6.47		343	20x Exosomes DiR Rat #21 ISC gGFAPbDAPimDIR L 114.nd2	5.05
503	20x Exosomes DiR Rat #22 ISC rox42gCD4bDAPicDIR L 093.nd2	6.54		353	20x Exosomes DiR Rat #21 ISC gGFAPbDAPimDIR L 114.nd2	5.11
507	20x Exosomes DiR Rat #22 ISC rox42gCD4bDAPicDIR L 093.nd2	6.54		354	20x Exosomes DiR Rat #21 ISC gGFAPbDAPimDIR L 114.nd2	5.18
514	20x Exosomes DiR Rat #22 ISC rox42gCD4bDAPicDIR L 093.nd2	6.66		359	20x Exosomes DiR Rat #21 ISC gGFAPbDAPimDIR L 114.nd2	5.23
517	20x Exosomes DiR Rat #22 ISC rox42gCD4bDAPicDIR L 093.nd2	6.73		360	20x Exosomes DiR Rat #21 ISC gGFAPbDAPimDIR L 114.nd2	5.23
526	20x Exosomes DiR Rat #22 ISC rox42gCD4bDAPicDIR L 093.nd2	6.88		374	20x Exosomes DiR Rat #21 ISC gGFAPbDAPimDIR L 114.nd2	5.37
557	20x Exosomes DiR Rat #22 ISC rox42gCD4bDAPicDIR L 093.nd2	7.39		379	20x Exosomes DiR Rat #21 ISC gGFAPbDAPimDIR L 114.nd2	5.39
575	20x Exosomes DiR Rat #22 ISC rox42gCD4bDAPicDIR L 093.nd2	7.6		381	20x Exosomes DiR Rat #21 ISC gGFAPbDAPimDIR L 114.nd2	5.39
576	20x Exosomes DiR Rat #22 ISC rox42gCD4bDAPicDIR L 093.nd2	7.6		384	20x Exosomes DiR Rat #21 ISC gGFAPbDAPimDIR L 114.nd2	5.39
588	20x Exosomes DiR Rat #22 ISC rox42gCD4bDAPicDIR L 093.nd2	7.9		387	20x Exosomes DiR Rat #21 ISC gGFAPbDAPimDIR L 114.nd2	5.44
592	20x Exosomes DiR Rat #22 ISC rox42gCD4bDAPicDIR L 093.nd2	7.95		391	20x Exosomes DiR Rat #21 ISC gGFAPbDAPimDIR L 114.nd2	5.55
602	20x Exosomes DiR Rat #22 ISC rox42gCD4bDAPicDIR L 093.nd2	8.2		392	20x Exosomes DiR Rat #21 ISC gGFAPbDAPimDIR L 114.nd2	5.55
607	20x Exosomes DiR Rat #22 ISC rox42gCD4bDAPicDIR L 093.nd2	8.31		397	20x Exosomes DiR Rat #21 ISC gGFAPbDAPimDIR L 114.nd2	5.56
610	20x Exosomes DiR Rat #22 ISC rox42gCD4bDAPicDIR L 093.nd2	8.43		404	20x Exosomes DiR Rat #21 ISC gGFAPbDAPimDIR L 114.nd2	5.62
614	20x Exosomes DiR Rat #22 ISC rox42gCD4bDAPicDIR L 093.nd2	8.48		409	20x Exosomes DiR Rat #21 ISC gGFAPbDAPimDIR L 114.nd2	5.74
615	20x Exosomes DiR Rat #22 ISC rox42gCD4bDAPicDIR L 093.nd2	8.48		410	20x Exosomes DiR Rat #21 ISC gGFAPbDAPimDIR L 114.nd2	5.74
616	20x Exosomes DiR Rat #22 ISC rox42gCD4bDAPicDIR L 093.nd2	8.51		413	20x Exosomes DiR Rat #21 ISC gGFAPbDAPimDIR L 114.nd2	5.79
618	20x Exosomes DiR Rat #22 ISC rox42gCD4bDAPicDIR L 093.nd2	8.52		419	20x Exosomes DiR Rat #21 ISC gGFAPbDAPimDIR L 114.nd2	5.85
627	20x Exosomes DiR Rat #22 ISC rox42gCD4bDAPicDIR L 093.nd2	8.72		447	20x Exosomes DiR Rat #21 ISC gGFAPbDAPimDIR L 114.nd2	5.96
644	20x Exosomes DiR Rat #22 ISC rox42gCD4bDAPicDIR L 093.nd2	9.06		448	20x Exosomes DiR Rat #21 ISC gGFAPbDAPimDIR L 114.nd2	5.96
649	20x Exosomes DiR Rat #22 ISC rox42gCD4bDAPicDIR L 093.nd2	9.18		456	20x Exosomes DiR Rat #21 ISC gGFAPbDAPimDIR L 114.nd2	6.1
656	20x Exosomes DiR Rat #22 ISC rox42gCD4bDAPicDIR L 093.nd2	9.33		457	20x Exosomes DiR Rat #21 ISC gGFAPbDAPimDIR L 114.nd2	6.1
684	20x Exosomes DiR Rat #22 ISC rox42gCD4bDAPicDIR L 093.nd2	10		458	20x Exosomes DiR Rat #21 ISC gGFAPbDAPimDIR L 114.nd2	6.1
690	20x Exosomes DiR Rat #22 ISC rox42gCD4bDAPicDIR L 093.nd2	10.23		460	20x Exosomes DiR Rat #21 ISC gGFAPbDAPimDIR L 114.nd2	6.1
692	20x Exosomes DiR Rat #22 ISC rox42gCD4bDAPicDIR L 093.nd2	10.33		466	20x Exosomes DiR Rat #21 ISC gGFAPbDAPimDIR L 114.nd2	6.14
713	20x Exosomes DiR Rat #22 ISC rox42gCD4bDAPicDIR L 093.nd2	10.87		467	20x Exosomes DiR Rat #21 ISC gGFAPbDAPimDIR L 114.nd2	6.14
719	20x Exosomes DiR Rat #22 ISC rox42gCD4bDAPicDIR L 093.nd2	11.16		471	20x Exosomes DiR Rat #21 ISC gGFAPbDAPimDIR L 114.nd2	6.2
724	20x Exosomes DiR Rat #22 ISC rox42gCD4bDAPicDIR L 093.nd2	11.43		481	20x Exosomes DiR Rat #21 ISC gGFAPbDAPimDIR L 114.nd2	6.3
733	20x Exosomes DiR Rat #22 ISC rox42gCD4bDAPicDIR L 093.nd2	11.99		483	20x Exosomes DiR Rat #21 ISC gGFAPbDAPimDIR L 114.nd2	6.3
734	20x Exosomes DiR Rat #22 ISC rox42gCD4bDAPicDIR L 093.nd2	12.01		513	20x Exosomes DiR Rat #21 ISC gGFAPbDAPimDIR L 114.nd2	6.66
760	20x Exosomes DiR Rat #22 ISC rox42gCD4bDAPicDIR L 093.nd2	13.36		530	20x Exosomes DiR Rat #21 ISC gGFAPbDAPimDIR L 114.nd2	6.93
761	20x Exosomes DiR Rat #22 ISC rox42gCD4bDAPicDIR L 093.nd2	13.46		533	20x Exosomes DiR Rat #21 ISC gGFAPbDAPimDIR L 114.nd2	7.03
762	20x Exosomes DiR Rat #22 ISC rox42gCD4bDAPicDIR L 093.nd2	13.5		543	20x Exosomes DiR Rat #21 ISC gGFAPbDAPimDIR L 114.nd2	7.11
770	20x Exosomes DiR Rat #22 ISC rox42gCD4bDAPicDIR L 093.nd2	14.98		548	20x Exosomes DiR Rat #21 ISC gGFAPbDAPimDIR L 114.nd2	7.23
156	20x Exosomes DiR Rat #22 ISC rPDGFRgOx42bDAPimDIR L 123.nd2	3.6		553	20x Exosomes DiR Rat #21 ISC gGFAPbDAPimDIR L 114.nd2	7.31
194	20x Exosomes DiR Rat #22 ISC rPDGFRgOx42bDAPimDIR L 123.nd2	3.89		554	20x Exosomes DiR Rat #21 ISC gGFAPbDAPimDIR L 114.nd2	7.32
247	20x Exosomes DiR Rat #22 ISC rPDGFRgOx42bDAPimDIR L 123.nd2	4.33		581	20x Exosomes DiR Rat #21 ISC gGFAPbDAPimDIR L 114.nd2	7.77
248	20x Exosomes DiR Rat #22 ISC rPDGFRgOx42bDAPimDIR L 123.nd2	4.33		586	20x Exosomes DiR Rat #21 ISC gGFAPbDAPimDIR L 114.nd2	7.85
293	20x Exosomes DiR Rat #22 ISC rPDGFRgOx42bDAPimDIR L 123.nd2	4.69		590	20x Exosomes DiR Rat #21 ISC gGFAPbDAPimDIR L 114.nd2	7.9
352	20x Exosomes DiR Rat #22 ISC rPDGFRgOx42bDAPimDIR L 123.nd2	5.11		648	20x Exosomes DiR Rat #21 ISC gGFAPbDAPimDIR L 114.nd2	9.18
389	20x Exosomes DiR Rat #22 ISC rPDGFRgOx42bDAPimDIR L 123.nd2	5.49		661	20x Exosomes DiR Rat #21 ISC gGFAPbDAPimDIR L 114.nd2	9.43
418	20x Exosomes DiR Rat #22 ISC rPDGFRgOx42bDAPimDIR L 123.nd2	5.81		714	20x Exosomes DiR Rat #21 ISC gGFAPbDAPimDIR L 114.nd2	10.91
584	20x Exosomes DiR Rat #22 ISC rPDGFRgOx42bDAPimDIR L 123.nd2	7.78		33	20x Exosomes DiR Rat #21 ISC gNFHrOX42bDAPIcDiR L 003.nd2	2.41
632	20x Exosomes DiR Rat #22 ISC rPDGFRgOx42bDAPimDIR L 123.nd2	8.81		45	20x Exosomes DiR Rat #21 ISC gNFHrOX42bDAPIcDiR L 003.nd2	2.61
639	20x Exosomes DiR Rat #22 ISC rPDGFRgOx42bDAPimDIR L 123.nd2	8.99		90	20x Exosomes DiR Rat #21 ISC gNFHrOX42bDAPIcDiR L 003.nd2	3.01
659	20x Exosomes DiR Rat #22 ISC rPDGFRgOx42bDAPimDIR L 123.nd2	9.41		150	20x Exosomes DiR Rat #21 ISC gNFHrOX42bDAPIcDiR L 003.nd2	3.56
669	20x Exosomes DiR Rat #22 ISC rPDGFRgOx42bDAPimDIR L 123.nd2	9.65		153	20x Exosomes DiR Rat #21 ISC gNFHrOX42bDAPIcDiR L 003.nd2	3.56
723	20x Exosomes DiR Rat #22 ISC rPDGFRgOx42bDAPimDIR L 123.nd2	11.29		159	20x Exosomes DiR Rat #21 ISC gNFHrOX42bDAPIcDiR L 003.nd2	3.7
729	20x Exosomes DiR Rat #22 ISC rPDGFRgOx42bDAPimDIR L 123.nd2	11.78		173	20x Exosomes DiR Rat #21 ISC gNFHrOX42bDAPIcDiR L 003.nd2	3.74
740	20x Exosomes DiR Rat #22 ISC rPDGFRgOx42bDAPimDIR L 123.nd2	12.47		203	20x Exosomes DiR Rat #21 ISC gNFHrOX42bDAPIcDiR L 003.nd2	3.92
773	20x Exosomes DiR Rat #22 ISC rPDGFRgOx42bDAPimDIR L 123.nd2	16.31		279	20x Exosomes DiR Rat #21 ISC gNFHrOX42bDAPIcDiR L 003.nd2	4.62
16	20x Exosomes DiR Rat #22 ISC rPDGFRgOx42bDAPimDIR L 124.nd2	2.07		289	20x Exosomes DiR Rat #21 ISC gNFHrOX42bDAPIcDiR L 003.nd2	4.68
73	20x Exosomes DiR Rat #22 ISC rPDGFRgOx42bDAPimDIR L 124.nd2	2.92		329	20x Exosomes DiR Rat #21 ISC gNFHrOX42bDAPIcDiR L 003.nd2	4.99
88	20x Exosomes DiR Rat #22 ISC rPDGFRgOx42bDAPimDIR L 124.nd2	3.01		334	20x Exosomes DiR Rat #21 ISC gNFHrOX42bDAPIcDiR L 003.nd2	4.99
105	20x Exosomes DiR Rat #22 ISC rPDGFRgOx42bDAPimDIR L 124.nd2	3.23		335	20x Exosomes DiR Rat #21 ISC gNFHrOX42bDAPIcDiR L 003.nd2	4.99
112	20x Exosomes DiR Rat #22 ISC rPDGFRgOx42bDAPimDIR L 124.nd2	3.23		339	20x Exosomes DiR Rat #21 ISC gNFHrOX42bDAPIcDiR L 003.nd2	5.03
118	20x Exosomes DiR Rat #22 ISC rPDGFRgOx42bDAPimDIR L 124.nd2	3.33		344	20x Exosomes DiR Rat #21 ISC gNFHrOX42bDAPIcDiR L 003.nd2	5.05
144	20x Exosomes DiR Rat #22 ISC rPDGFRgOx42bDAPimDIR L 124.nd2	3.56		350	20x Exosomes DiR Rat #21 ISC gNFHrOX42bDAPIcDiR L 003.nd2	5.05
145	20x Exosomes DiR Rat #22 ISC rPDGFRgOx42bDAPimDIR L 124.nd2	3.56		351	20x Exosomes DiR Rat #21 ISC gNFHrOX42bDAPIcDiR L 003.nd2	5.05
172	20x Exosomes DiR Rat #22 ISC rPDGFRgOx42bDAPimDIR L 124.nd2	3.74		364	20x Exosomes DiR Rat #21 ISC gNFHrOX42bDAPIcDiR L 003.nd2	5.26
182	20x Exosomes DiR Rat #22 ISC rPDGFRgOx42bDAPimDIR L 124.nd2	3.81		365	20x Exosomes DiR Rat #21 ISC gNFHrOX42bDAPIcDiR L 003.nd2	5.26
226	20x Exosomes DiR Rat #22 ISC rPDGFRgOx42bDAPimDIR L 124.nd2	4.13		368	20x Exosomes DiR Rat #21 ISC gNFHrOX42bDAPIcDiR L 003.nd2	5.29
234	20x Exosomes DiR Rat #22 ISC rPDGFRgOx42bDAPimDIR L 124.nd2	4.26		375	20x Exosomes DiR Rat #21 ISC gNFHrOX42bDAPIcDiR L 003.nd2	5.37
252	20x Exosomes DiR Rat #22 ISC rPDGFRgOx42bDAPimDIR L 124.nd2	4.39		380	20x Exosomes DiR Rat #21 ISC gNFHrOX42bDAPIcDiR L 003.nd2	5.39
267	20x Exosomes DiR Rat #22 ISC rPDGFRgOx42bDAPimDIR L 124.nd2	4.47		382	20x Exosomes DiR Rat #21 ISC gNFHrOX42bDAPIcDiR L 003.nd2	5.39
273	20x Exosomes DiR Rat #22 ISC rPDGFRgOx42bDAPimDIR L 124.nd2	4.57		393	20x Exosomes DiR Rat #21 ISC gNFHrOX42bDAPIcDiR L 003.nd2	5.55
274	20x Exosomes DiR Rat #22 ISC rPDGFRgOx42bDAPimDIR L 124.nd2	4.57		407	20x Exosomes DiR Rat #21 ISC gNFHrOX42bDAPIcDiR L 003.nd2	5.74
287	20x Exosomes DiR Rat #22 ISC rPDGFRgOx42bDAPimDIR L 124.nd2	4.62		417	20x Exosomes DiR Rat #21 ISC gNFHrOX42bDAPIcDiR L 003.nd2	5.8
290	20x Exosomes DiR Rat #22 ISC rPDGFRgOx42bDAPimDIR L 124.nd2	4.68		426	20x Exosomes DiR Rat #21 ISC gNFHrOX42bDAPIcDiR L 003.nd2	5.87
291	20x Exosomes DiR Rat #22 ISC rPDGFRgOx42bDAPimDIR L 124.nd2	4.68		444	20x Exosomes DiR Rat #21 ISC gNFHrOX42bDAPIcDiR L 003.nd2	5.96
298	20x Exosomes DiR Rat #22 ISC rPDGFRgOx42bDAPimDIR L 124.nd2	4.71		459	20x Exosomes DiR Rat #21 ISC gNFHrOX42bDAPIcDiR L 003.nd2	6.1
299	20x Exosomes DiR Rat #22 ISC rPDGFRgOx42bDAPimDIR L 124.nd2	4.71		462	20x Exosomes DiR Rat #21 ISC gNFHrOX42bDAPIcDiR L 003.nd2	6.1
305	20x Exosomes DiR Rat #22 ISC rPDGFRgOx42bDAPimDIR L 124.nd2	4.71		469	20x Exosomes DiR Rat #21 ISC gNFHrOX42bDAPIcDiR L 003.nd2	6.14
309	20x Exosomes DiR Rat #22 ISC rPDGFRgOx42bDAPimDIR L 124.nd2	4.71		472	20x Exosomes DiR Rat #21 ISC gNFHrOX42bDAPIcDiR L 003.nd2	6.2
342	20x Exosomes DiR Rat #22 ISC rPDGFRgOx42bDAPimDIR L 124.nd2	5.03		492	20x Exosomes DiR Rat #21 ISC gNFHrOX42bDAPIcDiR L 003.nd2	6.46
347	20x Exosomes DiR Rat #22 ISC rPDGFRgOx42bDAPimDIR L 124.nd2	5.05		496	20x Exosomes DiR Rat #21 ISC gNFHrOX42bDAPIcDiR L 003.nd2	6.47
361	20x Exosomes DiR Rat #22 ISC rPDGFRgOx42bDAPimDIR L 124.nd2	5.23		527	20x Exosomes DiR Rat #21 ISC gNFHrOX42bDAPIcDiR L 003.nd2	6.88
388	20x Exosomes DiR Rat #22 ISC rPDGFRgOx42bDAPimDIR L 124.nd2	5.44		528	20x Exosomes DiR Rat #21 ISC gNFHrOX42bDAPIcDiR L 003.nd2	6.88
396	20x Exosomes DiR Rat #22 ISC rPDGFRgOx42bDAPimDIR L 124.nd2	5.55		529	20x Exosomes DiR Rat #21 ISC gNFHrOX42bDAPIcDiR L 003.nd2	6.88
450	20x Exosomes DiR Rat #22 ISC rPDGFRgOx42bDAPimDIR L 124.nd2	6.02		537	20x Exosomes DiR Rat #21 ISC gNFHrOX42bDAPIcDiR L 003.nd2	7.06
500	20x Exosomes DiR Rat #22 ISC rPDGFRgOx42bDAPimDIR L 124.nd2	6.47		573	20x Exosomes DiR Rat #21 ISC gNFHrOX42bDAPIcDiR L 003.nd2	7.59
544	20x Exosomes DiR Rat #22 ISC rPDGFRgOx42bDAPimDIR L 124.nd2	7.14		593	20x Exosomes DiR Rat #21 ISC gNFHrOX42bDAPIcDiR L 003.nd2	8.03
571	20x Exosomes DiR Rat #22 ISC rPDGFRgOx42bDAPimDIR L 124.nd2	7.54		623	20x Exosomes DiR Rat #21 ISC gNFHrOX42bDAPIcDiR L 003.nd2	8.68
574	20x Exosomes DiR Rat #22 ISC rPDGFRgOx42bDAPimDIR L 124.nd2	7.6		660	20x Exosomes DiR Rat #21 ISC gNFHrOX42bDAPIcDiR L 003.nd2	9.43
579	20x Exosomes DiR Rat #22 ISC rPDGFRgOx42bDAPimDIR L 124.nd2	7.72		665	20x Exosomes DiR Rat #21 ISC gNFHrOX42bDAPIcDiR L 003.nd2	9.59
605	20x Exosomes DiR Rat #22 ISC rPDGFRgOx42bDAPimDIR L 124.nd2	8.31		699	20x Exosomes DiR Rat #21 ISC gNFHrOX42bDAPIcDiR L 003.nd2	10.56
628	20x Exosomes DiR Rat #22 ISC rPDGFRgOx42bDAPimDIR L 124.nd2	8.76		715	20x Exosomes DiR Rat #21 ISC gNFHrOX42bDAPIcDiR L 003.nd2	11.03
631	20x Exosomes DiR Rat #22 ISC rPDGFRgOx42bDAPimDIR L 124.nd2	8.77		722	20x Exosomes DiR Rat #21 ISC gNFHrOX42bDAPIcDiR L 003.nd2	11.28
634	20x Exosomes DiR Rat #22 ISC rPDGFRgOx42bDAPimDIR L 124.nd2	8.84		739	20x Exosomes DiR Rat #21 ISC gNFHrOX42bDAPIcDiR L 003.nd2	12.43
651	20x Exosomes DiR Rat #22 ISC rPDGFRgOx42bDAPimDIR L 124.nd2	9.18		752	20x Exosomes DiR Rat #21 ISC gNFHrOX42bDAPIcDiR L 003.nd2	12.91
662	20x Exosomes DiR Rat #22 ISC rPDGFRgOx42bDAPimDIR L 124.nd2	9.54		765	20x Exosomes DiR Rat #21 ISC gNFHrOX42bDAPIcDiR L 003.nd2	14.08
680	20x Exosomes DiR Rat #22 ISC rPDGFRgOx42bDAPimDIR L 124.nd2	9.95		124	20x Exosomes DiR Rat #21 ISC gNFHrOX42bDAPIcDiR L 004.nd2	3.33
685	20x Exosomes DiR Rat #22 ISC rPDGFRgOx42bDAPimDIR L 124.nd2	10		170	20x Exosomes DiR Rat #21 ISC gNFHrOX42bDAPIcDiR L 004.nd2	3.72
686	20x Exosomes DiR Rat #22 ISC rPDGFRgOx42bDAPimDIR L 124.nd2	10		422	20x Exosomes DiR Rat #21 ISC gNFHrOX42bDAPIcDiR L 004.nd2	5.85
696	20x Exosomes DiR Rat #22 ISC rPDGFRgOx42bDAPimDIR L 124.nd2	10.37		641	20x Exosomes DiR Rat #21 ISC gNFHrOX42bDAPIcDiR L 004.nd2	9.06
736	20x Exosomes DiR Rat #22 ISC rPDGFRgOx42bDAPimDIR L 124.nd2	12.16		704	20x Exosomes DiR Rat #21 ISC gNFHrOX42bDAPIcDiR L 004.nd2	10.67
737	20x Exosomes DiR Rat #22 ISC rPDGFRgOx42bDAPimDIR L 124.nd2	12.21		712	20x Exosomes DiR Rat #21 ISC gNFHrOX42bDAPIcDiR L 004.nd2	10.85
	Average	5.46881		750	20x Exosomes DiR Rat #21 ISC gNFHrOX42bDAPIcDiR L 004.nd2	12.84
				29	20x Exosomes DiR Rat #21 ISC gNFHrOX42bDAPIcDiR L 008.nd2	2.34
				40	20x Exosomes DiR Rat #21 ISC gNFHrOX42bDAPIcDiR L 008.nd2	2.51
				46	20x Exosomes DiR Rat #21 ISC gNFHrOX42bDAPIcDiR L 008.nd2	2.61
				56	20x Exosomes DiR Rat #21 ISC gNFHrOX42bDAPIcDiR L 008.nd2	2.77
				89	20x Exosomes DiR Rat #21 ISC gNFHrOX42bDAPIcDiR L 008.nd2	3.01
				109	20x Exosomes DiR Rat #21 ISC gNFHrOX42bDAPIcDiR L 008.nd2	3.23
				123	20x Exosomes DiR Rat #21 ISC gNFHrOX42bDAPIcDiR L 008.nd2	3.33
				137	20x Exosomes DiR Rat #21 ISC gNFHrOX42bDAPIcDiR L 008.nd2	3.51
				149	20x Exosomes DiR Rat #21 ISC gNFHrOX42bDAPIcDiR L 008.nd2	3.56
				183	20x Exosomes DiR Rat #21 ISC gNFHrOX42bDAPIcDiR L 008.nd2	3.81
				196	20x Exosomes DiR Rat #21 ISC gNFHrOX42bDAPIcDiR L 008.nd2	3.9
				214	20x Exosomes DiR Rat #21 ISC gNFHrOX42bDAPIcDiR L 008.nd2	4.07
				224	20x Exosomes DiR Rat #21 ISC gNFHrOX42bDAPIcDiR L 008.nd2	4.13
				227	20x Exosomes DiR Rat #21 ISC gNFHrOX42bDAPIcDiR L 008.nd2	4.15
				231	20x Exosomes DiR Rat #21 ISC gNFHrOX42bDAPIcDiR L 008.nd2	4.22
				233	20x Exosomes DiR Rat #21 ISC gNFHrOX42bDAPIcDiR L 008.nd2	4.26
				257	20x Exosomes DiR Rat #21 ISC gNFHrOX42bDAPIcDiR L 008.nd2	4.39
				260	20x Exosomes DiR Rat #21 ISC gNFHrOX42bDAPIcDiR L 008.nd2	4.45
				304	20x Exosomes DiR Rat #21 ISC gNFHrOX42bDAPIcDiR L 008.nd2	4.71
				307	20x Exosomes DiR Rat #21 ISC gNFHrOX42bDAPIcDiR L 008.nd2	4.71
				311	20x Exosomes DiR Rat #21 ISC gNFHrOX42bDAPIcDiR L 008.nd2	4.82
				315	20x Exosomes DiR Rat #21 ISC gNFHrOX42bDAPIcDiR L 008.nd2	4.82
				323	20x Exosomes DiR Rat #21 ISC gNFHrOX42bDAPIcDiR L 008.nd2	4.96
				326	20x Exosomes DiR Rat #21 ISC gNFHrOX42bDAPIcDiR L 008.nd2	4.98
				340	20x Exosomes DiR Rat #21 ISC gNFHrOX42bDAPIcDiR L 008.nd2	5.03
				345	20x Exosomes DiR Rat #21 ISC gNFHrOX42bDAPIcDiR L 008.nd2	5.05
				348	20x Exosomes DiR Rat #21 ISC gNFHrOX42bDAPIcDiR L 008.nd2	5.05
				357	20x Exosomes DiR Rat #21 ISC gNFHrOX42bDAPIcDiR L 008.nd2	5.23
				362	20x Exosomes DiR Rat #21 ISC gNFHrOX42bDAPIcDiR L 008.nd2	5.23
				370	20x Exosomes DiR Rat #21 ISC gNFHrOX42bDAPIcDiR L 008.nd2	5.29
				372	20x Exosomes DiR Rat #21 ISC gNFHrOX42bDAPIcDiR L 008.nd2	5.29
				376	20x Exosomes DiR Rat #21 ISC gNFHrOX42bDAPIcDiR L 008.nd2	5.37
				386	20x Exosomes DiR Rat #21 ISC gNFHrOX42bDAPIcDiR L 008.nd2	5.44
				394	20x Exosomes DiR Rat #21 ISC gNFHrOX42bDAPIcDiR L 008.nd2	5.55
				398	20x Exosomes DiR Rat #21 ISC gNFHrOX42bDAPIcDiR L 008.nd2	5.56
				403	20x Exosomes DiR Rat #21 ISC gNFHrOX42bDAPIcDiR L 008.nd2	5.62
				408	20x Exosomes DiR Rat #21 ISC gNFHrOX42bDAPIcDiR L 008.nd2	5.74
				411	20x Exosomes DiR Rat #21 ISC gNFHrOX42bDAPIcDiR L 008.nd2	5.76
				420	20x Exosomes DiR Rat #21 ISC gNFHrOX42bDAPIcDiR L 008.nd2	5.85
				427	20x Exosomes DiR Rat #21 ISC gNFHrOX42bDAPIcDiR L 008.nd2	5.87
				428	20x Exosomes DiR Rat #21 ISC gNFHrOX42bDAPIcDiR L 008.nd2	5.87
				429	20x Exosomes DiR Rat #21 ISC gNFHrOX42bDAPIcDiR L 008.nd2	5.87
				432	20x Exosomes DiR Rat #21 ISC gNFHrOX42bDAPIcDiR L 008.nd2	5.92
				437	20x Exosomes DiR Rat #21 ISC gNFHrOX42bDAPIcDiR L 008.nd2	5.92
				438	20x Exosomes DiR Rat #21 ISC gNFHrOX42bDAPIcDiR L 008.nd2	5.92
				442	20x Exosomes DiR Rat #21 ISC gNFHrOX42bDAPIcDiR L 008.nd2	5.96
				453	20x Exosomes DiR Rat #21 ISC gNFHrOX42bDAPIcDiR L 008.nd2	6.02
				463	20x Exosomes DiR Rat #21 ISC gNFHrOX42bDAPIcDiR L 008.nd2	6.1
				465	20x Exosomes DiR Rat #21 ISC gNFHrOX42bDAPIcDiR L 008.nd2	6.14
				473	20x Exosomes DiR Rat #21 ISC gNFHrOX42bDAPIcDiR L 008.nd2	6.2
				474	20x Exosomes DiR Rat #21 ISC gNFHrOX42bDAPIcDiR L 008.nd2	6.2
				482	20x Exosomes DiR Rat #21 ISC gNFHrOX42bDAPIcDiR L 008.nd2	6.3
				484	20x Exosomes DiR Rat #21 ISC gNFHrOX42bDAPIcDiR L 008.nd2	6.3
				485	20x Exosomes DiR Rat #21 ISC gNFHrOX42bDAPIcDiR L 008.nd2	6.31
				486	20x Exosomes DiR Rat #21 ISC gNFHrOX42bDAPIcDiR L 008.nd2	6.43
				487	20x Exosomes DiR Rat #21 ISC gNFHrOX42bDAPIcDiR L 008.nd2	6.46
				488	20x Exosomes DiR Rat #21 ISC gNFHrOX42bDAPIcDiR L 008.nd2	6.46
				489	20x Exosomes DiR Rat #21 ISC gNFHrOX42bDAPIcDiR L 008.nd2	6.46
				497	20x Exosomes DiR Rat #21 ISC gNFHrOX42bDAPIcDiR L 008.nd2	6.47
				498	20x Exosomes DiR Rat #21 ISC gNFHrOX42bDAPIcDiR L 008.nd2	6.47
				504	20x Exosomes DiR Rat #21 ISC gNFHrOX42bDAPIcDiR L 008.nd2	6.54
				511	20x Exosomes DiR Rat #21 ISC gNFHrOX42bDAPIcDiR L 008.nd2	6.66
				512	20x Exosomes DiR Rat #21 ISC gNFHrOX42bDAPIcDiR L 008.nd2	6.66
				516	20x Exosomes DiR Rat #21 ISC gNFHrOX42bDAPIcDiR L 008.nd2	6.73
				520	20x Exosomes DiR Rat #21 ISC gNFHrOX42bDAPIcDiR L 008.nd2	6.78
				521	20x Exosomes DiR Rat #21 ISC gNFHrOX42bDAPIcDiR L 008.nd2	6.78
				524	20x Exosomes DiR Rat #21 ISC gNFHrOX42bDAPIcDiR L 008.nd2	6.84
				525	20x Exosomes DiR Rat #21 ISC gNFHrOX42bDAPIcDiR L 008.nd2	6.88
				535	20x Exosomes DiR Rat #21 ISC gNFHrOX42bDAPIcDiR L 008.nd2	7.04
				536	20x Exosomes DiR Rat #21 ISC gNFHrOX42bDAPIcDiR L 008.nd2	7.04
				538	20x Exosomes DiR Rat #21 ISC gNFHrOX42bDAPIcDiR L 008.nd2	7.06
				539	20x Exosomes DiR Rat #21 ISC gNFHrOX42bDAPIcDiR L 008.nd2	7.08
				547	20x Exosomes DiR Rat #21 ISC gNFHrOX42bDAPIcDiR L 008.nd2	7.22
				549	20x Exosomes DiR Rat #21 ISC gNFHrOX42bDAPIcDiR L 008.nd2	7.23
				555	20x Exosomes DiR Rat #21 ISC gNFHrOX42bDAPIcDiR L 008.nd2	7.36
				558	20x Exosomes DiR Rat #21 ISC gNFHrOX42bDAPIcDiR L 008.nd2	7.39
				560	20x Exosomes DiR Rat #21 ISC gNFHrOX42bDAPIcDiR L 008.nd2	7.39
				563	20x Exosomes DiR Rat #21 ISC gNFHrOX42bDAPIcDiR L 008.nd2	7.45
				565	20x Exosomes DiR Rat #21 ISC gNFHrOX42bDAPIcDiR L 008.nd2	7.45
				566	20x Exosomes DiR Rat #21 ISC gNFHrOX42bDAPIcDiR L 008.nd2	7.45
				567	20x Exosomes DiR Rat #21 ISC gNFHrOX42bDAPIcDiR L 008.nd2	7.45
				577	20x Exosomes DiR Rat #21 ISC gNFHrOX42bDAPIcDiR L 008.nd2	7.62
				582	20x Exosomes DiR Rat #21 ISC gNFHrOX42bDAPIcDiR L 008.nd2	7.77
				594	20x Exosomes DiR Rat #21 ISC gNFHrOX42bDAPIcDiR L 008.nd2	8.03
				598	20x Exosomes DiR Rat #21 ISC gNFHrOX42bDAPIcDiR L 008.nd2	8.14
				599	20x Exosomes DiR Rat #21 ISC gNFHrOX42bDAPIcDiR L 008.nd2	8.14
				600	20x Exosomes DiR Rat #21 ISC gNFHrOX42bDAPIcDiR L 008.nd2	8.2
				606	20x Exosomes DiR Rat #21 ISC gNFHrOX42bDAPIcDiR L 008.nd2	8.31
				612	20x Exosomes DiR Rat #21 ISC gNFHrOX42bDAPIcDiR L 008.nd2	8.48
				617	20x Exosomes DiR Rat #21 ISC gNFHrOX42bDAPIcDiR L 008.nd2	8.52
				619	20x Exosomes DiR Rat #21 ISC gNFHrOX42bDAPIcDiR L 008.nd2	8.52
				621	20x Exosomes DiR Rat #21 ISC gNFHrOX42bDAPIcDiR L 008.nd2	8.6
				625	20x Exosomes DiR Rat #21 ISC gNFHrOX42bDAPIcDiR L 008.nd2	8.72
				626	20x Exosomes DiR Rat #21 ISC gNFHrOX42bDAPIcDiR L 008.nd2	8.72
				629	20x Exosomes DiR Rat #21 ISC gNFHrOX42bDAPIcDiR L 008.nd2	8.76
				630	20x Exosomes DiR Rat #21 ISC gNFHrOX42bDAPIcDiR L 008.nd2	8.77
				635	20x Exosomes DiR Rat #21 ISC gNFHrOX42bDAPIcDiR L 008.nd2	8.87
				640	20x Exosomes DiR Rat #21 ISC gNFHrOX42bDAPIcDiR L 008.nd2	9.06
				642	20x Exosomes DiR Rat #21 ISC gNFHrOX42bDAPIcDiR L 008.nd2	9.06
				643	20x Exosomes DiR Rat #21 ISC gNFHrOX42bDAPIcDiR L 008.nd2	9.06
				650	20x Exosomes DiR Rat #21 ISC gNFHrOX42bDAPIcDiR L 008.nd2	9.18
				654	20x Exosomes DiR Rat #21 ISC gNFHrOX42bDAPIcDiR L 008.nd2	9.33
				655	20x Exosomes DiR Rat #21 ISC gNFHrOX42bDAPIcDiR L 008.nd2	9.33
				657	20x Exosomes DiR Rat #21 ISC gNFHrOX42bDAPIcDiR L 008.nd2	9.37
				664	20x Exosomes DiR Rat #21 ISC gNFHrOX42bDAPIcDiR L 008.nd2	9.59
				670	20x Exosomes DiR Rat #21 ISC gNFHrOX42bDAPIcDiR L 008.nd2	9.65
				675	20x Exosomes DiR Rat #21 ISC gNFHrOX42bDAPIcDiR L 008.nd2	9.86
				676	20x Exosomes DiR Rat #21 ISC gNFHrOX42bDAPIcDiR L 008.nd2	9.86
				677	20x Exosomes DiR Rat #21 ISC gNFHrOX42bDAPIcDiR L 008.nd2	9.95
				678	20x Exosomes DiR Rat #21 ISC gNFHrOX42bDAPIcDiR L 008.nd2	9.95
				683	20x Exosomes DiR Rat #21 ISC gNFHrOX42bDAPIcDiR L 008.nd2	9.99
				689	20x Exosomes DiR Rat #21 ISC gNFHrOX42bDAPIcDiR L 008.nd2	10.21
				700	20x Exosomes DiR Rat #21 ISC gNFHrOX42bDAPIcDiR L 008.nd2	10.59
				701	20x Exosomes DiR Rat #21 ISC gNFHrOX42bDAPIcDiR L 008.nd2	10.59
				705	20x Exosomes DiR Rat #21 ISC gNFHrOX42bDAPIcDiR L 008.nd2	10.67
				708	20x Exosomes DiR Rat #21 ISC gNFHrOX42bDAPIcDiR L 008.nd2	10.78
				711	20x Exosomes DiR Rat #21 ISC gNFHrOX42bDAPIcDiR L 008.nd2	10.82
				720	20x Exosomes DiR Rat #21 ISC gNFHrOX42bDAPIcDiR L 008.nd2	11.23
				721	20x Exosomes DiR Rat #21 ISC gNFHrOX42bDAPIcDiR L 008.nd2	11.24
				727	20x Exosomes DiR Rat #21 ISC gNFHrOX42bDAPIcDiR L 008.nd2	11.69
				728	20x Exosomes DiR Rat #21 ISC gNFHrOX42bDAPIcDiR L 008.nd2	11.75
				730	20x Exosomes DiR Rat #21 ISC gNFHrOX42bDAPIcDiR L 008.nd2	11.84
				732	20x Exosomes DiR Rat #21 ISC gNFHrOX42bDAPIcDiR L 008.nd2	11.92
				738	20x Exosomes DiR Rat #21 ISC gNFHrOX42bDAPIcDiR L 008.nd2	12.41
				741	20x Exosomes DiR Rat #21 ISC gNFHrOX42bDAPIcDiR L 008.nd2	12.5
				743	20x Exosomes DiR Rat #21 ISC gNFHrOX42bDAPIcDiR L 008.nd2	12.65
				747	20x Exosomes DiR Rat #21 ISC gNFHrOX42bDAPIcDiR L 008.nd2	12.77
				754	20x Exosomes DiR Rat #21 ISC gNFHrOX42bDAPIcDiR L 008.nd2	13.07
				755	20x Exosomes DiR Rat #21 ISC gNFHrOX42bDAPIcDiR L 008.nd2	13.14
				757	20x Exosomes DiR Rat #21 ISC gNFHrOX42bDAPIcDiR L 008.nd2	13.18
				759	20x Exosomes DiR Rat #21 ISC gNFHrOX42bDAPIcDiR L 008.nd2	13.31
				763	20x Exosomes DiR Rat #21 ISC gNFHrOX42bDAPIcDiR L 008.nd2	13.68
				764	20x Exosomes DiR Rat #21 ISC gNFHrOX42bDAPIcDiR L 008.nd2	13.89
				767	20x Exosomes DiR Rat #21 ISC gNFHrOX42bDAPIcDiR L 008.nd2	14.38
				769	20x Exosomes DiR Rat #21 ISC gNFHrOX42bDAPIcDiR L 008.nd2	14.84
				774	20x Exosomes DiR Rat #21 ISC gNFHrOX42bDAPIcDiR L 008.nd2	16.31
				775	20x Exosomes DiR Rat #21 ISC gNFHrOX42bDAPIcDiR L 008.nd2	16.38
				776	20x Exosomes DiR Rat #21 ISC gNFHrOX42bDAPIcDiR L 008.nd2	16.54
				780	20x Exosomes DiR Rat #21 ISC gNFHrOX42bDAPIcDiR L 008.nd2	17.96
				102	20x Exosomes DiR Rat #21 ISC gOX42rCD63DAPIcDiR L 047.nd2	3.18
				134	20x Exosomes DiR Rat #21 ISC gOX42rCD63DAPIcDiR L 047.nd2	3.45
				240	20x Exosomes DiR Rat #21 ISC gOX42rCD63DAPIcDiR L 047.nd2	4.27
				250	20x Exosomes DiR Rat #21 ISC gOX42rCD63DAPIcDiR L 047.nd2	4.37
				319	20x Exosomes DiR Rat #21 ISC gOX42rCD63DAPIcDiR L 047.nd2	4.87
				385	20x Exosomes DiR Rat #21 ISC gOX42rCD63DAPIcDiR L 047.nd2	5.4
				440	20x Exosomes DiR Rat #21 ISC gOX42rCD63DAPIcDiR L 047.nd2	5.92
				480	20x Exosomes DiR Rat #21 ISC gOX42rCD63DAPIcDiR L 047.nd2	6.24
				546	20x Exosomes DiR Rat #21 ISC gOX42rCD63DAPIcDiR L 047.nd2	7.2
				570	20x Exosomes DiR Rat #21 ISC gOX42rCD63DAPIcDiR L 047.nd2	7.54
				603	20x Exosomes DiR Rat #21 ISC gOX42rCD63DAPIcDiR L 047.nd2	8.25
				620	20x Exosomes DiR Rat #21 ISC gOX42rCD63DAPIcDiR L 047.nd2	8.55
				622	20x Exosomes DiR Rat #21 ISC gOX42rCD63DAPIcDiR L 047.nd2	8.63
				636	20x Exosomes DiR Rat #21 ISC gOX42rCD63DAPIcDiR L 047.nd2	8.88
				663	20x Exosomes DiR Rat #21 ISC gOX42rCD63DAPIcDiR L 047.nd2	9.55
				694	20x Exosomes DiR Rat #21 ISC gOX42rCD63DAPIcDiR L 047.nd2	10.36
				735	20x Exosomes DiR Rat #21 ISC gOX42rCD63DAPIcDiR L 047.nd2	12.08
				753	20x Exosomes DiR Rat #21 ISC gOX42rCD63DAPIcDiR L 047.nd2	12.99
				782	20x Exosomes DiR Rat #21 ISC gOX42rCD63DAPIcDiR L 047.nd2	22.76
				330	20x Exosomes DiR Rat #21 ISC gOX42rCD81bDAPIcDiR L 049.nd2	4.99
				333	20x Exosomes DiR Rat #21 ISC gOX42rCD81bDAPIcDiR L 049.nd2	4.99
				433	20x Exosomes DiR Rat #21 ISC gOX42rCD81bDAPIcDiR L 049.nd2	5.92
				443	20x Exosomes DiR Rat #21 ISC gOX42rCD81bDAPIcDiR L 049.nd2	5.96
				445	20x Exosomes DiR Rat #21 ISC gOX42rCD81bDAPIcDiR L 049.nd2	5.96
				518	20x Exosomes DiR Rat #21 ISC gOX42rCD81bDAPIcDiR L 049.nd2	6.73
				674	20x Exosomes DiR Rat #21 ISC gOX42rCD81bDAPIcDiR L 049.nd2	9.82
				695	20x Exosomes DiR Rat #21 ISC gOX42rCD81bDAPIcDiR L 049.nd2	10.37
				697	20x Exosomes DiR Rat #21 ISC gOX42rCD81bDAPIcDiR L 049.nd2	10.54
				710	20x Exosomes DiR Rat #21 ISC gOX42rCD81bDAPIcDiR L 049.nd2	10.82
				716	20x Exosomes DiR Rat #21 ISC gOX42rCD81bDAPIcDiR L 049.nd2	11.03
				777	20x Exosomes DiR Rat #21 ISC gOX42rCD81bDAPIcDiR L 049.nd2	17.31
				238	20x Exosomes DiR Rat #21 ISC gOX42rCD81bDAPIcDiR L 050.nd2	4.26
				282	20x Exosomes DiR Rat #21 ISC gOX42rCD81bDAPIcDiR L 050.nd2	4.62
				355	20x Exosomes DiR Rat #21 ISC gOX42rCD81bDAPIcDiR L 050.nd2	5.18
				395	20x Exosomes DiR Rat #21 ISC gOX42rCD81bDAPIcDiR L 050.nd2	5.55
				421	20x Exosomes DiR Rat #21 ISC gOX42rCD81bDAPIcDiR L 050.nd2	5.85
				461	20x Exosomes DiR Rat #21 ISC gOX42rCD81bDAPIcDiR L 050.nd2	6.1
				510	20x Exosomes DiR Rat #21 ISC gOX42rCD81bDAPIcDiR L 050.nd2	6.63
				559	20x Exosomes DiR Rat #21 ISC gOX42rCD81bDAPIcDiR L 050.nd2	7.39
				561	20x Exosomes DiR Rat #21 ISC gOX42rCD81bDAPIcDiR L 050.nd2	7.39
				583	20x Exosomes DiR Rat #21 ISC gOX42rCD81bDAPIcDiR L 050.nd2	7.77
				587	20x Exosomes DiR Rat #21 ISC gOX42rCD81bDAPIcDiR L 050.nd2	7.9
				638	20x Exosomes DiR Rat #21 ISC gOX42rCD81bDAPIcDiR L 050.nd2	8.94
				666	20x Exosomes DiR Rat #21 ISC gOX42rCD81bDAPIcDiR L 050.nd2	9.59
				779	20x Exosomes DiR Rat #21 ISC gOX42rCD81bDAPIcDiR L 050.nd2	17.65
				781	20x Exosomes DiR Rat #21 ISC gOX42rCD81bDAPIcDiR L 050.nd2	18.93
				57	20x Exosomes DiR Rat #21 ISC gOX42rCD9bDAPIcDiR L 048.nd2	2.77
				98	20x Exosomes DiR Rat #21 ISC gOX42rCD9bDAPIcDiR L 048.nd2	3.15
				198	20x Exosomes DiR Rat #21 ISC gOX42rCD9bDAPIcDiR L 048.nd2	3.9
				222	20x Exosomes DiR Rat #21 ISC gOX42rCD9bDAPIcDiR L 048.nd2	4.13
				243	20x Exosomes DiR Rat #21 ISC gOX42rCD9bDAPIcDiR L 048.nd2	4.32
				255	20x Exosomes DiR Rat #21 ISC gOX42rCD9bDAPIcDiR L 048.nd2	4.39
				278	20x Exosomes DiR Rat #21 ISC gOX42rCD9bDAPIcDiR L 048.nd2	4.62
				341	20x Exosomes DiR Rat #21 ISC gOX42rCD9bDAPIcDiR L 048.nd2	5.03
				406	20x Exosomes DiR Rat #21 ISC gOX42rCD9bDAPIcDiR L 048.nd2	5.74
				434	20x Exosomes DiR Rat #21 ISC gOX42rCD9bDAPIcDiR L 048.nd2	5.92
				452	20x Exosomes DiR Rat #21 ISC gOX42rCD9bDAPIcDiR L 048.nd2	6.02
				591	20x Exosomes DiR Rat #21 ISC gOX42rCD9bDAPIcDiR L 048.nd2	7.94
				601	20x Exosomes DiR Rat #21 ISC gOX42rCD9bDAPIcDiR L 048.nd2	8.2
				604	20x Exosomes DiR Rat #21 ISC gOX42rCD9bDAPIcDiR L 048.nd2	8.27
				609	20x Exosomes DiR Rat #21 ISC gOX42rCD9bDAPIcDiR L 048.nd2	8.37
				672	20x Exosomes DiR Rat #21 ISC gOX42rCD9bDAPIcDiR L 048.nd2	9.68
				693	20x Exosomes DiR Rat #21 ISC gOX42rCD9bDAPIcDiR L 048.nd2	10.34
				703	20x Exosomes DiR Rat #21 ISC gOX42rCD9bDAPIcDiR L 048.nd2	10.63
				742	20x Exosomes DiR Rat #21 ISC gOX42rCD9bDAPIcDiR L 048.nd2	12.57
				756	20x Exosomes DiR Rat #21 ISC gOX42rCD9bDAPIcDiR L 048.nd2	13.16
				783	20x Exosomes DiR Rat #21 ISC gOX42rCD9bDAPIcDiR L 048.nd2	23.43
				184	20x Exosomes DiR Rat #21 ISC gOX42rCD9bDAPIcDiR L 052.nd2	3.81
				185	20x Exosomes DiR Rat #21 ISC gOX42rCD9bDAPIcDiR L 052.nd2	3.81
				200	20x Exosomes DiR Rat #21 ISC gOX42rCD9bDAPIcDiR L 052.nd2	3.9
				211	20x Exosomes DiR Rat #21 ISC gOX42rCD9bDAPIcDiR L 052.nd2	4.07
				301	20x Exosomes DiR Rat #21 ISC gOX42rCD9bDAPIcDiR L 052.nd2	4.71
				402	20x Exosomes DiR Rat #21 ISC gOX42rCD9bDAPIcDiR L 052.nd2	5.62
				412	20x Exosomes DiR Rat #21 ISC gOX42rCD9bDAPIcDiR L 052.nd2	5.76
				499	20x Exosomes DiR Rat #21 ISC gOX42rCD9bDAPIcDiR L 052.nd2	6.47
				505	20x Exosomes DiR Rat #21 ISC gOX42rCD9bDAPIcDiR L 052.nd2	6.54
				506	20x Exosomes DiR Rat #21 ISC gOX42rCD9bDAPIcDiR L 052.nd2	6.54
				523	20x Exosomes DiR Rat #21 ISC gOX42rCD9bDAPIcDiR L 052.nd2	6.84
				531	20x Exosomes DiR Rat #21 ISC gOX42rCD9bDAPIcDiR L 052.nd2	6.93
				534	20x Exosomes DiR Rat #21 ISC gOX42rCD9bDAPIcDiR L 052.nd2	7.03
				542	20x Exosomes DiR Rat #21 ISC gOX42rCD9bDAPIcDiR L 052.nd2	7.11
				550	20x Exosomes DiR Rat #21 ISC gOX42rCD9bDAPIcDiR L 052.nd2	7.23
				569	20x Exosomes DiR Rat #21 ISC gOX42rCD9bDAPIcDiR L 052.nd2	7.49
				595	20x Exosomes DiR Rat #21 ISC gOX42rCD9bDAPIcDiR L 052.nd2	8.03
				613	20x Exosomes DiR Rat #21 ISC gOX42rCD9bDAPIcDiR L 052.nd2	8.48
				624	20x Exosomes DiR Rat #21 ISC gOX42rCD9bDAPIcDiR L 052.nd2	8.69
				633	20x Exosomes DiR Rat #21 ISC gOX42rCD9bDAPIcDiR L 052.nd2	8.84
				673	20x Exosomes DiR Rat #21 ISC gOX42rCD9bDAPIcDiR L 052.nd2	9.68
				679	20x Exosomes DiR Rat #21 ISC gOX42rCD9bDAPIcDiR L 052.nd2	9.95
				709	20x Exosomes DiR Rat #21 ISC gOX42rCD9bDAPIcDiR L 052.nd2	10.78
				718	20x Exosomes DiR Rat #21 ISC gOX42rCD9bDAPIcDiR L 052.nd2	11.13
				771	20x Exosomes DiR Rat #21 ISC gOX42rCD9bDAPIcDiR L 052.nd2	15.32
				138	20x Exosomes DiR Rat #21 ISC gOX42rCD9bDAPIcDiR L 053.nd2	3.51
				158	20x Exosomes DiR Rat #21 ISC gOX42rCD9bDAPIcDiR L 053.nd2	3.62
				204	20x Exosomes DiR Rat #21 ISC gOX42rCD9bDAPIcDiR L 053.nd2	3.92
				366	20x Exosomes DiR Rat #21 ISC gOX42rCD9bDAPIcDiR L 053.nd2	5.26
				399	20x Exosomes DiR Rat #21 ISC gOX42rCD9bDAPIcDiR L 053.nd2	5.58
				475	20x Exosomes DiR Rat #21 ISC gOX42rCD9bDAPIcDiR L 053.nd2	6.2
				479	20x Exosomes DiR Rat #21 ISC gOX42rCD9bDAPIcDiR L 053.nd2	6.23
				508	20x Exosomes DiR Rat #21 ISC gOX42rCD9bDAPIcDiR L 053.nd2	6.59
				515	20x Exosomes DiR Rat #21 ISC gOX42rCD9bDAPIcDiR L 053.nd2	6.68
				532	20x Exosomes DiR Rat #21 ISC gOX42rCD9bDAPIcDiR L 053.nd2	7.01
				578	20x Exosomes DiR Rat #21 ISC gOX42rCD9bDAPIcDiR L 053.nd2	7.67
				596	20x Exosomes DiR Rat #21 ISC gOX42rCD9bDAPIcDiR L 053.nd2	8.08
				597	20x Exosomes DiR Rat #21 ISC gOX42rCD9bDAPIcDiR L 053.nd2	8.08
				611	20x Exosomes DiR Rat #21 ISC gOX42rCD9bDAPIcDiR L 053.nd2	8.43
				646	20x Exosomes DiR Rat #21 ISC gOX42rCD9bDAPIcDiR L 053.nd2	9.15
				652	20x Exosomes DiR Rat #21 ISC gOX42rCD9bDAPIcDiR L 053.nd2	9.22
				668	20x Exosomes DiR Rat #21 ISC gOX42rCD9bDAPIcDiR L 053.nd2	9.62
				687	20x Exosomes DiR Rat #21 ISC gOX42rCD9bDAPIcDiR L 053.nd2	10.09
				698	20x Exosomes DiR Rat #21 ISC gOX42rCD9bDAPIcDiR L 053.nd2	10.56
				706	20x Exosomes DiR Rat #21 ISC gOX42rCD9bDAPIcDiR L 053.nd2	10.7
				717	20x Exosomes DiR Rat #21 ISC gOX42rCD9bDAPIcDiR L 053.nd2	11.04
				725	20x Exosomes DiR Rat #21 ISC gOX42rCD9bDAPIcDiR L 053.nd2	11.53
				731	20x Exosomes DiR Rat #21 ISC gOX42rCD9bDAPIcDiR L 053.nd2	11.91
				746	20x Exosomes DiR Rat #21 ISC gOX42rCD9bDAPIcDiR L 053.nd2	12.72
				748	20x Exosomes DiR Rat #21 ISC gOX42rCD9bDAPIcDiR L 053.nd2	12.78
				751	20x Exosomes DiR Rat #21 ISC gOX42rCD9bDAPIcDiR L 053.nd2	12.85
				766	20x Exosomes DiR Rat #21 ISC gOX42rCD9bDAPIcDiR L 053.nd2	14.31
				772	20x Exosomes DiR Rat #21 ISC gOX42rCD9bDAPIcDiR L 053.nd2	16.14
				778	20x Exosomes DiR Rat #21 ISC gOX42rCD9bDAPIcDiR L 053.nd2	17.37
				784	20x Exosomes DiR Rat #21 ISC gOX42rCD9bDAPIcDiR L 053.nd2	29.37
				161	20x Exosomes DiR Rat #21 ISC gOX42rHSP70bDAPIcDiR L 045.nd2	3.7
				308	20x Exosomes DiR Rat #21 ISC gOX42rHSP70bDAPIcDiR L 045.nd2	4.71
					Average	6.70454
