# Supplementary material for: Intravenously delivered mesenchymal stem cell-derived exosomes target M2-type macrophages in the injured spinal cord
Source: PLoS One. 2018 Jan 2;13(1):e0190358. doi: 10.1371/journal.pone.0190358 (PMC5749801; doi:10.1371/journal.pone.0190358)
Supplement: S5 Table — (XLSX) [file pone.0190358.s005.xlsx]

## Sheet: Sheet1
S5 Table. Spleen weights for spinal cord injury (SCI)and age matched controls at 1 and 10 weeks
1 week post-SCI			1 week control			10 weeks post-SCI			10 week control
Animal #	Spleen weight (mg)		Animal #	Spleen weight (mg)		Animal #	Spleen weight (mg)		Animal #
CB69	830.6		CB85	787.2		CB57	888.4		CB123	702.1
CB70	701.7		CB86	916.4		CB58	1028		CB124	859.2
CB71	710.1		CB99	886.7		CB59	850.9		CB125	779.4
CB72	573.4		CB100	832.8		CB60	817.2		CB126	790.3
CB73	812		CB101	861.2		CB61	747.8		CB127	885
CB74	629.4		CB102	886.9		CB64	814.5		no number	747.8
CB76	670.6		CB103	832		CB65	760.4		no number	817.2
CB77	595.1		CB104	708.4		CB67	879.1		no number	850.9
CB78	693.8					CB68	1125.7		no number	888.4
CB80	660.4								no number	1028
CB81	753.3
CB94	591.2
CB96	684.5
